# Supplementary material for: Whole genome sequencing reveals environmental pathogen misidentification and potential for cross-phylum antimicrobial resistance gene transfer in bovine mastitis: a pilot genomic study
Source: BMC Vet Res. 2026 Jan 14;22:134. doi: 10.1186/s12917-025-05280-z (PMC12933902; doi:10.1186/s12917-025-05280-z)
Supplement: Supplementary file 2 — Supplementary Material 2. [file 12917_2025_5280_MOESM2_ESM.xlsx]

## Sheet: C65 AMR Genes
No.	Gene ID	AMR Gene Name	Gene Family	Drug Class	Resistance Mechanism	Identity (%)	E-value	CARD Accession	Query Length (bp)	Alignment Length (bp)	Gene Description
1	Scaffold_10_gene_3228	mdtC	resistance-nodulation-cell division (RND) antibiotic efflux pump	aminocoumarin antibiotic	antibiotic efflux	57.61	0	ARO:3000794	1035	1019	MdtC is a transporter that forms a heteromultimer complex with MdtB to form a multidrug transporter. MdtBC is part of the MdtABC-TolC efflux complex. In the absence of MdtB, MdtC can form a homomultimer complex that results in a functioning efflux complex with a narrower drug specificity. mdtC corresponds to 3 loci in Pseudomonas aeruginosa PAO1 (gene name: muxC/muxB) and 3 loci in Pseudomonas ae…
2	Scaffold_19_gene_4916	novA	ATP-binding cassette (ABC) antibiotic efflux pump	aminocoumarin antibiotic	antibiotic efflux	47.98	2.32116e-57	ARO:3002522	184	173	A type III ABC transporter, identified on the novobiocin biosynthetic gene cluster, involved in the transport and resistance of novobiocin.
3	Scaffold_69_gene_8153	novA	ATP-binding cassette (ABC) antibiotic efflux pump	aminocoumarin antibiotic	antibiotic efflux	32.7	2.8581e-111	ARO:3002522	583	581	A type III ABC transporter, identified on the novobiocin biosynthetic gene cluster, involved in the transport and resistance of novobiocin.
4	Scaffold_4_gene_1652	abeS	small multidrug resistance (SMR) antibiotic efflux pump	aminocoumarin antibiotic, macrolide antibiotic	antibiotic efflux	38.14	4.52043e-17	ARO:3000768	107	97	AbeS in an efflux pump of the SMR family of transporters found in Acinetobacter baumannii.
5	Scaffold_10_gene_3229	MuxB	resistance-nodulation-cell division (RND) antibiotic efflux pump	aminocoumarin antibiotic, macrolide antibiotic, tetracycline antibiotic, monobactam	antibiotic efflux	71.05	0	ARO:3004074	1027	1026	MuxB is one of the two necessary RND components in the Pseudomonas aeruginosa efflux pump system MuxABC-OpmB.
6	Scaffold_46_gene_7271	AAC(6')-Iad	AAC(6')	aminoglycoside antibiotic	antibiotic inactivation	54.76	2.88416e-11	ARO:3002572	214	42	AAC(6')-Iad is a plasmid-encoded aminoglycoside acetyltransferase in Acinetobacter genomosp. 3.
7	Scaffold_166_gene_9275	APH(3')-IIIa	APH(3')	aminoglycoside antibiotic	antibiotic inactivation	100	0	ARO:3002647	265	264	APH(3')-IIIa is a plasmid-encoded aminoglycoside phosphotransferase in S. aureus and Enterococcus spp.
8	Scaffold_34_gene_6467	APH(3')-IIa	APH(3')	aminoglycoside antibiotic	antibiotic inactivation	67.86	9.47827e-20	ARO:3002644	68	56	APH(3')-IIa is a transposon-encoded aminoglycoside phosphotransferase in E. coli.
9	Scaffold_8_gene_2843	CrcB	multidrug and toxic compound extrusion (MATE) transporter	aminoglycoside antibiotic	antibiotic efflux	32.48	1.29284e-12	ARO:3005049	122	117	CrcB is part of the Camphor Resistance Protein Family. It confers resistance to aminoglycoside antibiotics.
10	Scaffold_6_gene_2018	Paer_emrE	small multidrug resistance (SMR) antibiotic efflux pump	aminoglycoside antibiotic	antibiotic efflux	71.82	3.46518e-43	ARO:3004038	111	110	EmrE is a small multidrug transporter that functions as a homodimer and that couples the efflux of small polyaromatic cations from the cell with the import of protons down an electrochemical gradient. Confers resistance to tetraphenylphosphonium, methyl viologen, gentamicin, kanamycin, and neomycin.
11	Scaffold_39_gene_6899	RanA	ATP-binding cassette (ABC) antibiotic efflux pump	aminoglycoside antibiotic	antibiotic efflux	36.82	2.63826e-45	ARO:3005091	241	220	RanA is a part of the RanARanB ABC-type efflux system. Alongside RanB, it confers resistance to aminoglycoside antibiotics.
12	Scaffold_24_gene_5577	RanA	ATP-binding cassette (ABC) antibiotic efflux pump	aminoglycoside antibiotic	antibiotic efflux	34.87	5.18262e-43	ARO:3005091	244	238	RanA is a part of the RanARanB ABC-type efflux system. Alongside RanB, it confers resistance to aminoglycoside antibiotics.
13	Scaffold_53_gene_7580	RanA	ATP-binding cassette (ABC) antibiotic efflux pump	aminoglycoside antibiotic	antibiotic efflux	34.86	1.23585e-40	ARO:3005091	342	218	RanA is a part of the RanARanB ABC-type efflux system. Alongside RanB, it confers resistance to aminoglycoside antibiotics.
14	Scaffold_87_gene_8618	RanA	ATP-binding cassette (ABC) antibiotic efflux pump	aminoglycoside antibiotic	antibiotic efflux	33.74	2.74779e-37	ARO:3005091	253	243	RanA is a part of the RanARanB ABC-type efflux system. Alongside RanB, it confers resistance to aminoglycoside antibiotics.
15	Scaffold_27_gene_5847	RanA	ATP-binding cassette (ABC) antibiotic efflux pump	aminoglycoside antibiotic	antibiotic efflux	33.61	5.65815e-40	ARO:3005091	243	238	RanA is a part of the RanARanB ABC-type efflux system. Alongside RanB, it confers resistance to aminoglycoside antibiotics.
16	Scaffold_44_gene_7143	RanA	ATP-binding cassette (ABC) antibiotic efflux pump	aminoglycoside antibiotic	antibiotic efflux	33.47	1.05876e-41	ARO:3005091	341	245	RanA is a part of the RanARanB ABC-type efflux system. Alongside RanB, it confers resistance to aminoglycoside antibiotics.
17	Scaffold_6_gene_2219	RanA	ATP-binding cassette (ABC) antibiotic efflux pump	aminoglycoside antibiotic	antibiotic efflux	32.56	4.20159e-35	ARO:3005091	223	215	RanA is a part of the RanARanB ABC-type efflux system. Alongside RanB, it confers resistance to aminoglycoside antibiotics.
18	Scaffold_166_gene_9277	aad(6)	ANT(6)	aminoglycoside antibiotic	antibiotic inactivation	99.49	2.66189e-147	ARO:3002628	198	197	ANT(6)-Ia/aad(6) is a plasmid-encoded aminoglycoside nucleotidyltransferase gene in E. faecalis and Streptococcus oralis.
19	Scaffold_10_gene_3224	aadA2	ANT(3'')	aminoglycoside antibiotic	antibiotic inactivation	51.95	6.46751e-87	ARO:3002602	263	256	aadA2 is an aminoglycoside nucleotidyltransferase gene encoded by plasmids and integrons in K. pneumoniae, Salmonella spp., Corynebacterium glutamicum, C. freundii and Aeromonas spp.
20	Scaffold_17_gene_4707	cpaA	cpa acetyltransferase	aminoglycoside antibiotic	antibiotic inactivation	38.89	1.45865e-17	ARO:3003994	133	90	cpaA is a capreomycin acetyltransferase protein found in Paenibacillus sp. LC231, an isolated strain of Paenibacillus in Lechuguilla Cave, NM, USA. Confers resistance to capreomycin, an aminoglycoside antibiotic. Described by Pawlowski et al. 2016.
21	Scaffold_3_gene_1093	kdpE	kdpDE	aminoglycoside antibiotic	antibiotic efflux	51.12	1.07223e-74	ARO:3003841	232	223	kdpE is a transcriptional activator that is part of the two-component system KdpD/KdpE that is studied for its regulatory role in potassium transport and has been identified as an adaptive regulator involved in the virulence and intracellular survival of pathogenic bacteria. kdpE regulates a range of virulence loci through direct promoter binding.
22	Scaffold_9_gene_3012	kdpE	kdpDE	aminoglycoside antibiotic	antibiotic efflux	39.55	2.61219e-58	ARO:3003841	229	220	kdpE is a transcriptional activator that is part of the two-component system KdpD/KdpE that is studied for its regulatory role in potassium transport and has been identified as an adaptive regulator involved in the virulence and intracellular survival of pathogenic bacteria. kdpE regulates a range of virulence loci through direct promoter binding.
23	Scaffold_33_gene_6439	kdpE	kdpDE	aminoglycoside antibiotic	antibiotic efflux	39.29	3.67485e-50	ARO:3003841	232	224	kdpE is a transcriptional activator that is part of the two-component system KdpD/KdpE that is studied for its regulatory role in potassium transport and has been identified as an adaptive regulator involved in the virulence and intracellular survival of pathogenic bacteria. kdpE regulates a range of virulence loci through direct promoter binding.
24	Scaffold_1_gene_47	smeR	resistance-nodulation-cell division (RND) antibiotic efflux pump	aminoglycoside antibiotic, penam, cephamycin, cephalosporin	antibiotic efflux	44	2.72423e-29	ARO:3003066	130	125	smeR is the responder component of a two component signal transduction system that includes smeS.
25	Scaffold_7_gene_2341	farA	major facilitator superfamily (MFS) antibiotic efflux pump	antibacterial free fatty acids	antibiotic efflux	38.98	2.14027e-40	ARO:3003961	372	313	farA is the membrane fusion protein that is part of the farAB efflux pump.
26	Scaffold_20_gene_5011	farA	major facilitator superfamily (MFS) antibiotic efflux pump	antibacterial free fatty acids	antibiotic efflux	34.07	2.57776e-18	ARO:3003961	217	135	farA is the membrane fusion protein that is part of the farAB efflux pump.
27	Scaffold_4_gene_1534	bcr-1	major facilitator superfamily (MFS) antibiotic efflux pump	bicyclomycin-like antibiotic	antibiotic efflux	44.14	7.29325e-78	ARO:3003801	391	367	Transmembrane protein which expels bicyclomycin from the cell, leading to bicyclomycin resistance. Identified in Pseudomonas aeruginosa strains responsible for outbreaks in Brazil, often appearing with blaSPM-1, another bicyclomycin resistance gene.
28	Scaffold_8_gene_2621	GOB-2	GOB beta-lactamase	carbapenem, cephalosporin, penam	antibiotic inactivation	34.51	2.10835e-13	ARO:3004809	208	142	GOB-2 is class B beta-lactamase gene found in Elizabethkingia meningoseptica.
29	Scaffold_43_gene_7121	ParR	resistance-nodulation-cell division (RND) antibiotic efflux pump, Outer Membrane Porin (Opr)	cephalosporin, aminoglycoside antibiotic, penam, carbapenem, fluoroquinolone antibiotic, penem, tetracycline antibiotic, disinfecting agents and antiseptics, cephamycin, macrolide antibiotic, phenicol antibiotic, monobactam	reduced permeability to antibiotic, antibiotic efflux	54.71	4.82737e-75	ARO:3005068	239	223	ParR is a component of the two-component sensor ParRS. Alongside its counterpart ParS, it confers resistance to polycationic antibiotics through the regulation of efflux components and porins.
30	Scaffold_1_gene_247	ParR	resistance-nodulation-cell division (RND) antibiotic efflux pump, Outer Membrane Porin (Opr)	cephalosporin, aminoglycoside antibiotic, penam, carbapenem, fluoroquinolone antibiotic, penem, tetracycline antibiotic, disinfecting agents and antiseptics, cephamycin, macrolide antibiotic, phenicol antibiotic, monobactam	reduced permeability to antibiotic, antibiotic efflux	44.16	3.20758e-57	ARO:3005068	245	231	ParR is a component of the two-component sensor ParRS. Alongside its counterpart ParS, it confers resistance to polycationic antibiotics through the regulation of efflux components and porins.
31	Scaffold_6_gene_2254	dfrA3	trimethoprim resistant dihydrofolate reductase dfr	diaminopyrimidine antibiotic	antibiotic target replacement	52.12	3.98754e-53	ARO:3003105	172	165	dfrA3 is an integron-encoded dihydrofolate reductase found in Escherichia coli.
32	Scaffold_38_gene_6825	dfrC	trimethoprim resistant dihydrofolate reductase dfr	diaminopyrimidine antibiotic	antibiotic target replacement	80.5	2.30014e-96	ARO:3002865	160	159	dfrC is a chromosome-encoded dihydrofolate reductase found in Staphylococcus aureus.
33	Scaffold_25_gene_5622	dfrC	trimethoprim resistant dihydrofolate reductase dfr	diaminopyrimidine antibiotic	antibiotic target replacement	67.74	6.01701e-77	ARO:3002865	161	155	dfrC is a chromosome-encoded dihydrofolate reductase found in Staphylococcus aureus.
34	Scaffold_147_gene_9204	dfrG	trimethoprim resistant dihydrofolate reductase dfr	diaminopyrimidine antibiotic	antibiotic target replacement	100	7.29364e-123	ARO:3002868	166	165	dfrG is a plasmid-encoded dihydrofolate reductase found in Staphylococcus aureus.
35	Scaffold_10_gene_3222	MexF	resistance-nodulation-cell division (RND) antibiotic efflux pump	diaminopyrimidine antibiotic, phenicol antibiotic, fluoroquinolone antibiotic	antibiotic efflux	87.16	0	ARO:3000804	1057	1051	MexF is the multidrug inner membrane transporter of the MexEF-OprN complex. mexF corresponds to 2 loci in Pseudomonas aeruginosa PAO1 (gene name: mexF/mexB) and 4 loci in Pseudomonas aeruginosa LESB58 (gene name: mexD/mexB).
36	Scaffold_10_gene_3223	OprN	resistance-nodulation-cell division (RND) antibiotic efflux pump	diaminopyrimidine antibiotic, phenicol antibiotic, fluoroquinolone antibiotic	antibiotic efflux	77.68	0	ARO:3000805	463	457	OprN is the outer membrane channel component of the MexEF-OprN multidrug efflux complex.
37	Scaffold_10_gene_3178	OprN	resistance-nodulation-cell division (RND) antibiotic efflux pump	diaminopyrimidine antibiotic, phenicol antibiotic, fluoroquinolone antibiotic	antibiotic efflux	36.25	1.10049e-62	ARO:3000805	487	480	OprN is the outer membrane channel component of the MexEF-OprN multidrug efflux complex.
38	Scaffold_7_gene_2579	rsmA	resistance-nodulation-cell division (RND) antibiotic efflux pump	diaminopyrimidine antibiotic, phenicol antibiotic, fluoroquinolone antibiotic	antibiotic efflux	98.36	1.35216e-39	ARO:3005069	62	61	rsmA is a gene that regulates virulence of Pseudomonas aeruginosa. However, its negative effect on MexEF-OprN overexpression has been noted to confer resistance to various antibiotics. It's Escherichia coli homolog is csrA.
39	Scaffold_6_gene_2016	OpmH	resistance-nodulation-cell division (RND) antibiotic efflux pump	disinfecting agents and antiseptics	antibiotic efflux	71.19	0	ARO:3003682	485	472	OpmH is an outer membrane efflux protein required for triclosan-specific efflux pump function.
40	Scaffold_55_gene_7673	sepA	small multidrug resistance (SMR) antibiotic efflux pump	disinfecting agents and antiseptics	antibiotic efflux	95.48	2.82014e-106	ARO:3007012	156	155	sepA is a multidrug efflux pump that confers resistance to disinfecting agents and dyes.
41	Scaffold_59_gene_7804	sepA	small multidrug resistance (SMR) antibiotic efflux pump	disinfecting agents and antiseptics	antibiotic efflux	46.53	3.77689e-44	ARO:3007012	157	144	sepA is a multidrug efflux pump that confers resistance to disinfecting agents and dyes.
42	Scaffold_34_gene_6488	PmpM	multidrug and toxic compound extrusion (MATE) transporter	disinfecting agents and antiseptics, aminoglycoside antibiotic, fluoroquinolone antibiotic	antibiotic efflux	65.93	0	ARO:3004077	465	455	PmpM is a multidrug efflux pump belonging to the MATE family of Pseudomonas aeruginosa. PmpM is an H+ drug antiporter and is the first reported case of an H+ coupled efflux pump in the MATE family. PmpM confers resistance to fluoroquinolones, fradiomycin, benzalkonium chloride, chlorhexidine gluconate, ethidium bromide, tetraphenylphosphonium chloride (TPPCl), and rhodamine 6G.
43	Scaffold_102_gene_8887	norC	major facilitator superfamily (MFS) antibiotic efflux pump	disinfecting agents and antiseptics, fluoroquinolone antibiotic	antibiotic efflux	99.57	0	ARO:3007010	463	462	NorC is a multidrug efflux pump in Staphylococcus aureus that confers resistance to fluoroquinolones and other structurally unrelated antibiotics like tetracycline. It shares 61% similarity with NorB, and is a structural homolog of Blt of Bacillus subtilis. Like NorA and NorB, NorC is regulated by mgrA, also known as NorR.
44	Scaffold_108_gene_8957	norC	major facilitator superfamily (MFS) antibiotic efflux pump	disinfecting agents and antiseptics, fluoroquinolone antibiotic	antibiotic efflux	82.89	0	ARO:3007010	465	456	NorC is a multidrug efflux pump in Staphylococcus aureus that confers resistance to fluoroquinolones and other structurally unrelated antibiotics like tetracycline. It shares 61% similarity with NorB, and is a structural homolog of Blt of Bacillus subtilis. Like NorA and NorB, NorC is regulated by mgrA, also known as NorR.
45	Scaffold_38_gene_6834	norC	major facilitator superfamily (MFS) antibiotic efflux pump	disinfecting agents and antiseptics, fluoroquinolone antibiotic	antibiotic efflux	70.33	0	ARO:3007010	464	455	NorC is a multidrug efflux pump in Staphylococcus aureus that confers resistance to fluoroquinolones and other structurally unrelated antibiotics like tetracycline. It shares 61% similarity with NorB, and is a structural homolog of Blt of Bacillus subtilis. Like NorA and NorB, NorC is regulated by mgrA, also known as NorR.
46	Scaffold_52_gene_7536	norC	major facilitator superfamily (MFS) antibiotic efflux pump	disinfecting agents and antiseptics, fluoroquinolone antibiotic	antibiotic efflux	59.18	0	ARO:3007010	467	463	NorC is a multidrug efflux pump in Staphylococcus aureus that confers resistance to fluoroquinolones and other structurally unrelated antibiotics like tetracycline. It shares 61% similarity with NorB, and is a structural homolog of Blt of Bacillus subtilis. Like NorA and NorB, NorC is regulated by mgrA, also known as NorR.
47	Scaffold_30_gene_6121	Abau_AmvA	major facilitator superfamily (MFS) antibiotic efflux pump	disinfecting agents and antiseptics, macrolide antibiotic	antibiotic efflux	39.87	3.91921e-110	ARO:3004577	493	474	AmvA has 14 alpha-helical transmembrane segments, qualifying it as a member of the DHA2 transporter family of the major facilitator superfamily (MFS). When AmvA was expressed in E. coli, the cells had at least four-fold decreased susceptibility to erythromycin, acridine orange, acriflavine, deoxycholate and methyl viologen. AmvA from the AC0037 strain of A. baumannii was tested.
48	Scaffold_29_gene_6065	MexJ	resistance-nodulation-cell division (RND) antibiotic efflux pump	disinfecting agents and antiseptics, macrolide antibiotic, tetracycline antibiotic	antibiotic efflux	63.22	2.46843e-155	ARO:3003692	367	367	MexJ is the membrane fusion protein of the MexJK multidrug efflux protein.
49	Scaffold_29_gene_6064	MexK	resistance-nodulation-cell division (RND) antibiotic efflux pump	disinfecting agents and antiseptics, macrolide antibiotic, tetracycline antibiotic	antibiotic efflux	79.51	0	ARO:3003693	1024	1025	MexK is the inner membrane resistance-nodulation-cell division (RND) transporter in the MexJK multidrug efflux protein.
50	Scaffold_4_gene_1526	MexK	resistance-nodulation-cell division (RND) antibiotic efflux pump	disinfecting agents and antiseptics, macrolide antibiotic, tetracycline antibiotic	antibiotic efflux	32.61	4.24807e-165	ARO:3003693	1015	1015	MexK is the inner membrane resistance-nodulation-cell division (RND) transporter in the MexJK multidrug efflux protein.
51	Scaffold_34_gene_6466	QepA4	major facilitator superfamily (MFS) antibiotic efflux pump	fluoroquinolone antibiotic	antibiotic efflux	47.07	1.19896e-95	ARO:3004379	525	427	A plasmid-mediated quinolone efflux pump variant described in Escherichia coli. QepA4 confers resistance to quinolone and fluoroquinolone antibiotics by expulsion from the cell. Described by Manageiro et al. 2017.
52	Scaffold_16_gene_4457	Saur_norA	major facilitator superfamily (MFS) antibiotic efflux pump	fluoroquinolone antibiotic	antibiotic efflux	100	0	ARO:3004667	389	388	NorA gene cloned from Staphylococcus aureus conferred relatively high resistance to hydrophilic quinolones such as norfloxacin, enoxacin, ofloxacin, and ciprofloxacin in S. aureus and Escherichia coli. Had low or no resistance at all to hydrophobic ones such as nalidixic acid, oxolinic acid, and sparfloxacin in S. aureus and Escherichia coli.
53	Scaffold_42_gene_7078	norB	major facilitator superfamily (MFS) antibiotic efflux pump	fluoroquinolone antibiotic	antibiotic efflux	38.65	3.60331e-110	ARO:3000421	459	458	NorB is a multidrug efflux pump in Staphylococcus aureus that confers resistance to fluoroquinolones and other structurally unrelated antibiotics like tetracycline. It shares 30% similarity with NorB, and is a structural homolog of Blt of Bacillus subtilis. It is regulated by mgrA, also known as NorR.
54	Scaffold_5_gene_1691	patB	ATP-binding cassette (ABC) antibiotic efflux pump	fluoroquinolone antibiotic	antibiotic efflux	34.43	2.31837e-113	ARO:3000025	617	575	PatB is an ABC transporter of Streptococcus pneumoniae that interacts with PatA to confer fluoroquinolone resistance..
55	Scaffold_41_gene_7032	patB	ATP-binding cassette (ABC) antibiotic efflux pump	fluoroquinolone antibiotic	antibiotic efflux	33.63	4.72359e-31	ARO:3000025	239	226	PatB is an ABC transporter of Streptococcus pneumoniae that interacts with PatA to confer fluoroquinolone resistance..
56	Scaffold_64_gene_7996	pmrA	major facilitator superfamily (MFS) antibiotic efflux pump	fluoroquinolone antibiotic	antibiotic efflux	33.71	2.49446e-30	ARO:3000822	419	178	PmrA is a MFS-type efflux pump expressed in Streptococcus pneumoniae that confers low-level resistance to norfloxacin, ciprofloxacin, and acriflavine.
57	Scaffold_38_gene_6814	arlR	major facilitator superfamily (MFS) antibiotic efflux pump	fluoroquinolone antibiotic, disinfecting agents and antiseptics	antibiotic efflux	100	1.45894e-161	ARO:3000838	220	219	ArlR is a response regulator that binds to the norA promoter to activate expression. ArlR must first be phosphorylated by ArlS.
58	Scaffold_25_gene_5610	arlR	major facilitator superfamily (MFS) antibiotic efflux pump	fluoroquinolone antibiotic, disinfecting agents and antiseptics	antibiotic efflux	66.37	1.50774e-107	ARO:3000838	224	223	ArlR is a response regulator that binds to the norA promoter to activate expression. ArlR must first be phosphorylated by ArlS.
59	Scaffold_7_gene_2335	arlR	major facilitator superfamily (MFS) antibiotic efflux pump	fluoroquinolone antibiotic, disinfecting agents and antiseptics	antibiotic efflux	42.27	7.75612e-54	ARO:3000838	225	220	ArlR is a response regulator that binds to the norA promoter to activate expression. ArlR must first be phosphorylated by ArlS.
60	Scaffold_85_gene_8577	arlR	major facilitator superfamily (MFS) antibiotic efflux pump	fluoroquinolone antibiotic, disinfecting agents and antiseptics	antibiotic efflux	42.01	4.19763e-52	ARO:3000838	225	219	ArlR is a response regulator that binds to the norA promoter to activate expression. ArlR must first be phosphorylated by ArlS.
61	Scaffold_2_gene_875	arlR	major facilitator superfamily (MFS) antibiotic efflux pump	fluoroquinolone antibiotic, disinfecting agents and antiseptics	antibiotic efflux	39.82	5.6853e-51	ARO:3000838	220	221	ArlR is a response regulator that binds to the norA promoter to activate expression. ArlR must first be phosphorylated by ArlS.
62	Scaffold_29_gene_6039	arlR	major facilitator superfamily (MFS) antibiotic efflux pump	fluoroquinolone antibiotic, disinfecting agents and antiseptics	antibiotic efflux	38.12	1.20712e-48	ARO:3000838	228	223	ArlR is a response regulator that binds to the norA promoter to activate expression. ArlR must first be phosphorylated by ArlS.
63	Scaffold_86_gene_8593	arlR	major facilitator superfamily (MFS) antibiotic efflux pump	fluoroquinolone antibiotic, disinfecting agents and antiseptics	antibiotic efflux	37.73	6.77179e-52	ARO:3000838	226	220	ArlR is a response regulator that binds to the norA promoter to activate expression. ArlR must first be phosphorylated by ArlS.
64	Scaffold_1_gene_354	arlR	major facilitator superfamily (MFS) antibiotic efflux pump	fluoroquinolone antibiotic, disinfecting agents and antiseptics	antibiotic efflux	37.44	3.26438e-45	ARO:3000838	226	219	ArlR is a response regulator that binds to the norA promoter to activate expression. ArlR must first be phosphorylated by ArlS.
65	Scaffold_2_gene_931	arlR	major facilitator superfamily (MFS) antibiotic efflux pump	fluoroquinolone antibiotic, disinfecting agents and antiseptics	antibiotic efflux	36.24	3.9796e-41	ARO:3000838	222	218	ArlR is a response regulator that binds to the norA promoter to activate expression. ArlR must first be phosphorylated by ArlS.
66	Scaffold_84_gene_8560	arlR	major facilitator superfamily (MFS) antibiotic efflux pump	fluoroquinolone antibiotic, disinfecting agents and antiseptics	antibiotic efflux	34.56	3.28854e-37	ARO:3000838	225	217	ArlR is a response regulator that binds to the norA promoter to activate expression. ArlR must first be phosphorylated by ArlS.
67	Scaffold_13_gene_3924	arlR	major facilitator superfamily (MFS) antibiotic efflux pump	fluoroquinolone antibiotic, disinfecting agents and antiseptics	antibiotic efflux	33.03	6.66841e-34	ARO:3000838	222	218	ArlR is a response regulator that binds to the norA promoter to activate expression. ArlR must first be phosphorylated by ArlS.
68	Scaffold_38_gene_6813	arlS	major facilitator superfamily (MFS) antibiotic efflux pump	fluoroquinolone antibiotic, disinfecting agents and antiseptics	antibiotic efflux	100	0	ARO:3000839	452	451	ArlS is a protein histidine kinase that phosphorylates ArlR, a promoter for norA expression.
69	Scaffold_25_gene_5609	arlS	major facilitator superfamily (MFS) antibiotic efflux pump	fluoroquinolone antibiotic, disinfecting agents and antiseptics	antibiotic efflux	49	5.53384e-142	ARO:3000839	457	449	ArlS is a protein histidine kinase that phosphorylates ArlR, a promoter for norA expression.
70	Scaffold_21_gene_5198	arlS	major facilitator superfamily (MFS) antibiotic efflux pump	fluoroquinolone antibiotic, disinfecting agents and antiseptics	antibiotic efflux	37.93	1.78748e-39	ARO:3000839	571	232	ArlS is a protein histidine kinase that phosphorylates ArlR, a promoter for norA expression.
71	Scaffold_8_gene_2756	arlS	major facilitator superfamily (MFS) antibiotic efflux pump	fluoroquinolone antibiotic, disinfecting agents and antiseptics	antibiotic efflux	36.56	1.10854e-34	ARO:3000839	555	227	ArlS is a protein histidine kinase that phosphorylates ArlR, a promoter for norA expression.
72	Scaffold_101_gene_8867	arlS	major facilitator superfamily (MFS) antibiotic efflux pump	fluoroquinolone antibiotic, disinfecting agents and antiseptics	antibiotic efflux	35.59	2.32892e-33	ARO:3000839	613	222	ArlS is a protein histidine kinase that phosphorylates ArlR, a promoter for norA expression.
73	Scaffold_48_gene_7374	arlS	major facilitator superfamily (MFS) antibiotic efflux pump	fluoroquinolone antibiotic, disinfecting agents and antiseptics	antibiotic efflux	35.48	1.09606e-32	ARO:3000839	609	217	ArlS is a protein histidine kinase that phosphorylates ArlR, a promoter for norA expression.
74	Scaffold_25_gene_5684	arlS	major facilitator superfamily (MFS) antibiotic efflux pump	fluoroquinolone antibiotic, disinfecting agents and antiseptics	antibiotic efflux	34.8	2.95745e-31	ARO:3000839	586	227	ArlS is a protein histidine kinase that phosphorylates ArlR, a promoter for norA expression.
75	Scaffold_55_gene_7672	sdrM	major facilitator superfamily (MFS) antibiotic efflux pump	fluoroquinolone antibiotic, disinfecting agents and antiseptics	antibiotic efflux	99.78	0	ARO:3007013	448	447	sdrM encodes an efflux pump that confers resistance to norfloxacin and ethidium bromide, making this a multidrug resistance gene.
76	Scaffold_59_gene_7800	sdrM	major facilitator superfamily (MFS) antibiotic efflux pump	fluoroquinolone antibiotic, disinfecting agents and antiseptics	antibiotic efflux	43.65	2.11523e-108	ARO:3007013	433	433	sdrM encodes an efflux pump that confers resistance to norfloxacin and ethidium bromide, making this a multidrug resistance gene.
77	Scaffold_9_gene_3108	vanH_in_vanA_cl	glycopeptide resistance gene cluster, vanH	glycopeptide antibiotic	antibiotic target alteration	34.71	1.55777e-34	ARO:3002942	317	242	Also known as vanHA, is a vanH variant in the vanA gene cluster.
78	Scaffold_37_gene_6787	vanH_in_vanA_cl	glycopeptide resistance gene cluster, vanH	glycopeptide antibiotic	antibiotic target alteration	33.86	1.69764e-34	ARO:3002942	318	251	Also known as vanHA, is a vanH variant in the vanA gene cluster.
79	Scaffold_1_gene_206	vanH_in_vanD_cl	glycopeptide resistance gene cluster, vanH	glycopeptide antibiotic	antibiotic target alteration	37.22	1.69176e-62	ARO:3002944	330	317	Also known as vanHD, is a vanH variant in the vanD gene cluster.
80	Scaffold_2_gene_660	vanH_in_vanF_cl	glycopeptide resistance gene cluster, vanH	glycopeptide antibiotic	antibiotic target alteration	37.82	1.12191e-39	ARO:3002945	320	275	Also known as vanHF, is a vanH variant in the vanF gene cluster.
81	Scaffold_13_gene_3858	vanH_in_vanO_cl	glycopeptide resistance gene cluster, vanH	glycopeptide antibiotic	antibiotic target alteration	32.52	9.88179e-54	ARO:3002948	343	329	Also known as vanHO, is a vanH variant in the vanO gene cluster.
82	Scaffold_89_gene_8644	vanL	Van ligase, glycopeptide resistance gene cluster	glycopeptide antibiotic	antibiotic target alteration	36.29	5.04481e-69	ARO:3002910	357	350	VanL is a D-Ala-D-Ala ligase homolog that can synthesize D-Ala-D-Ser, an alternative substrate for peptidoglycan synthesis that reduces vancomycin binding affinity in Enterococcus faecalis.
83	Scaffold_33_gene_6436	vanL	Van ligase, glycopeptide resistance gene cluster	glycopeptide antibiotic	antibiotic target alteration	35.9	4.62919e-69	ARO:3002910	357	351	VanL is a D-Ala-D-Ala ligase homolog that can synthesize D-Ala-D-Ser, an alternative substrate for peptidoglycan synthesis that reduces vancomycin binding affinity in Enterococcus faecalis.
84	Scaffold_8_gene_2757	vanR_in_vanA_cl	glycopeptide resistance gene cluster, vanR	glycopeptide antibiotic	antibiotic target alteration	42.24	8.24569e-62	ARO:3002919	235	232	Also known as vanRA, is a vanR variant found in the vanA gene cluster.
85	Scaffold_23_gene_5474	vanR_in_vanE_cl	glycopeptide resistance gene cluster, vanR	glycopeptide antibiotic	antibiotic target alteration	37.96	1.45918e-12	ARO:3002924	117	108	Also known as vanRE, is a vanR variant found in the vanE gene cluster.
86	Scaffold_1_gene_267	vanR_in_vanE_cl	glycopeptide resistance gene cluster, vanR	glycopeptide antibiotic	antibiotic target alteration	35	2.47423e-17	ARO:3002924	650	120	Also known as vanRE, is a vanR variant found in the vanE gene cluster.
87	Scaffold_34_gene_6468	vanR_in_vanE_cl	glycopeptide resistance gene cluster, vanR	glycopeptide antibiotic	antibiotic target alteration	32.89	2.6989e-46	ARO:3002924	232	228	Also known as vanRE, is a vanR variant found in the vanE gene cluster.
88	Scaffold_16_gene_4468	vanR_in_vanF_cl	glycopeptide resistance gene cluster, vanR	glycopeptide antibiotic	antibiotic target alteration	42.22	1.03266e-61	ARO:3002925	229	225	Also known as vanRF, is a vanR variant found in the vanF gene cluster.
89	Scaffold_1_gene_394	vanR_in_vanF_cl	glycopeptide resistance gene cluster, vanR	glycopeptide antibiotic	antibiotic target alteration	38.63	5.06858e-51	ARO:3002925	230	233	Also known as vanRF, is a vanR variant found in the vanF gene cluster.
90	Scaffold_43_gene_7102	vanR_in_vanF_cl	glycopeptide resistance gene cluster, vanR	glycopeptide antibiotic	antibiotic target alteration	35.58	1.08875e-17	ARO:3002925	395	104	Also known as vanRF, is a vanR variant found in the vanF gene cluster.
91	Scaffold_24_gene_5526	vanR_in_vanF_cl	glycopeptide resistance gene cluster, vanR	glycopeptide antibiotic	antibiotic target alteration	34.8	5.85731e-45	ARO:3002925	225	227	Also known as vanRF, is a vanR variant found in the vanF gene cluster.
92	Scaffold_1_gene_53	vanR_in_vanG_cl	glycopeptide resistance gene cluster, vanR	glycopeptide antibiotic	antibiotic target alteration	35.34	6.87313e-17	ARO:3002926	129	116	Also known as vanRG, is a vanR variant found in the vanG gene cluster.
93	Scaffold_101_gene_8866	vanR_in_vanI_cl	glycopeptide resistance gene cluster, vanR	glycopeptide antibiotic	antibiotic target alteration	45.18	2.04915e-65	ARO:3003728	234	228	Also known as vanRI, is the regulatory transcriptional activator in the vanSR regulator within the vanI glycopeptide resistance gene cluster.
94	Scaffold_48_gene_7373	vanR_in_vanI_cl	glycopeptide resistance gene cluster, vanR	glycopeptide antibiotic	antibiotic target alteration	44.4	5.1807e-67	ARO:3003728	234	232	Also known as vanRI, is the regulatory transcriptional activator in the vanSR regulator within the vanI glycopeptide resistance gene cluster.
95	Scaffold_21_gene_5199	vanR_in_vanI_cl	glycopeptide resistance gene cluster, vanR	glycopeptide antibiotic	antibiotic target alteration	40.95	1.71517e-61	ARO:3003728	238	232	Also known as vanRI, is the regulatory transcriptional activator in the vanSR regulator within the vanI glycopeptide resistance gene cluster.
96	Scaffold_6_gene_2280	vanR_in_vanI_cl	glycopeptide resistance gene cluster, vanR	glycopeptide antibiotic	antibiotic target alteration	36.96	1.70595e-39	ARO:3003728	224	230	Also known as vanRI, is the regulatory transcriptional activator in the vanSR regulator within the vanI glycopeptide resistance gene cluster.
97	Scaffold_9_gene_3075	vanR_in_vanI_cl	glycopeptide resistance gene cluster, vanR	glycopeptide antibiotic	antibiotic target alteration	36.52	9.22647e-50	ARO:3003728	224	230	Also known as vanRI, is the regulatory transcriptional activator in the vanSR regulator within the vanI glycopeptide resistance gene cluster.
98	Scaffold_18_gene_4801	vanR_in_vanM_cl	glycopeptide resistance gene cluster, vanR	glycopeptide antibiotic	antibiotic target alteration	41.46	7.72323e-22	ARO:3002928	562	123	Also known as vanRM, is a vanR variant found in the vanM gene cluster.
99	Scaffold_19_gene_4893	vanR_in_vanM_cl	glycopeptide resistance gene cluster, vanR	glycopeptide antibiotic	antibiotic target alteration	40.81	5.8776e-47	ARO:3002928	230	223	Also known as vanRM, is a vanR variant found in the vanM gene cluster.
100	Scaffold_25_gene_5685	vanR_in_vanM_cl	glycopeptide resistance gene cluster, vanR	glycopeptide antibiotic	antibiotic target alteration	40.09	3.89106e-58	ARO:3002928	236	227	Also known as vanRM, is a vanR variant found in the vanM gene cluster.
101	Scaffold_1_gene_51	vanR_in_vanM_cl	glycopeptide resistance gene cluster, vanR	glycopeptide antibiotic	antibiotic target alteration	34.21	7.66042e-14	ARO:3002928	130	114	Also known as vanRM, is a vanR variant found in the vanM gene cluster.
102	Scaffold_92_gene_8705	vanR_in_vanP_cl	glycopeptide resistance gene cluster, vanR	glycopeptide antibiotic	antibiotic target alteration	41.13	2.68684e-55	ARO:3007191	242	231	vanR variant in the vanP cluster.
103	Scaffold_14_gene_4054	vanR_in_vanP_cl	glycopeptide resistance gene cluster, vanR	glycopeptide antibiotic	antibiotic target alteration	37.82	1.77691e-50	ARO:3007191	245	238	vanR variant in the vanP cluster.
104	Scaffold_33_gene_6448	vanT_in_vanG_cl	glycopeptide resistance gene cluster, vanT	glycopeptide antibiotic	antibiotic target alteration	33.88	1.60092e-52	ARO:3002972	383	369	Also known as vanTG, is a vanT variant found in the vanG gene cluster.
105	Scaffold_19_gene_4987	vanY_in_vanA_cl	glycopeptide resistance gene cluster, vanY	glycopeptide antibiotic	antibiotic target alteration	41.38	3.19018e-30	ARO:3002955	217	145	Also known as vanYA, is a vanY variant found in the vanA gene cluster.
106	Scaffold_19_gene_4986	vanY_in_vanF_cl	glycopeptide resistance gene cluster, vanY	glycopeptide antibiotic	antibiotic target alteration	39.86	7.79996e-31	ARO:3002958	228	138	Also known as vanYF, is a vanY variant found in the vanF gene cluster.
107	Scaffold_44_gene_7162	lmrB	ATP-binding cassette (ABC) antibiotic efflux pump	lincosamide antibiotic	antibiotic efflux	45.97	8.07148e-150	ARO:3002813	481	459	lmrB is a chromosomally-encoded efflux pump that confers resistance to lincosamides in Bacillus subtilis.
108	Scaffold_20_gene_5012	lmrB	ATP-binding cassette (ABC) antibiotic efflux pump	lincosamide antibiotic	antibiotic efflux	40.52	9.35337e-107	ARO:3002813	593	422	lmrB is a chromosomally-encoded efflux pump that confers resistance to lincosamides in Bacillus subtilis.
109	Scaffold_24_gene_5580	lmrB	ATP-binding cassette (ABC) antibiotic efflux pump	lincosamide antibiotic	antibiotic efflux	37.45	2.67011e-110	ARO:3002813	480	478	lmrB is a chromosomally-encoded efflux pump that confers resistance to lincosamides in Bacillus subtilis.
110	Scaffold_24_gene_5517	lmrB	ATP-binding cassette (ABC) antibiotic efflux pump	lincosamide antibiotic	antibiotic efflux	36.07	1.91754e-100	ARO:3002813	644	488	lmrB is a chromosomally-encoded efflux pump that confers resistance to lincosamides in Bacillus subtilis.
111	Scaffold_118_gene_9036	macB	ATP-binding cassette (ABC) antibiotic efflux pump	macrolide antibiotic	antibiotic efflux	44.29	6.78808e-59	ARO:3000535	227	219	MacB is an ATP-binding cassette (ABC) transporter that exports macrolides with 14- or 15- membered lactones. It forms an antibiotic efflux complex with MacA and TolC. macB corresponds to 1 locus in Pseudomonas aeruginosa PAO1 and 1 locus in Pseudomonas aeruginosa LESB58.
112	Scaffold_16_gene_4423	macB	ATP-binding cassette (ABC) antibiotic efflux pump	macrolide antibiotic	antibiotic efflux	41.96	2.10843e-59	ARO:3000535	254	224	MacB is an ATP-binding cassette (ABC) transporter that exports macrolides with 14- or 15- membered lactones. It forms an antibiotic efflux complex with MacA and TolC. macB corresponds to 1 locus in Pseudomonas aeruginosa PAO1 and 1 locus in Pseudomonas aeruginosa LESB58.
113	Scaffold_3_gene_1188	macB	ATP-binding cassette (ABC) antibiotic efflux pump	macrolide antibiotic	antibiotic efflux	41.85	2.14971e-51	ARO:3000535	229	227	MacB is an ATP-binding cassette (ABC) transporter that exports macrolides with 14- or 15- membered lactones. It forms an antibiotic efflux complex with MacA and TolC. macB corresponds to 1 locus in Pseudomonas aeruginosa PAO1 and 1 locus in Pseudomonas aeruginosa LESB58.
114	Scaffold_48_gene_7343	macB	ATP-binding cassette (ABC) antibiotic efflux pump	macrolide antibiotic	antibiotic efflux	40.72	2.87771e-53	ARO:3000535	253	221	MacB is an ATP-binding cassette (ABC) transporter that exports macrolides with 14- or 15- membered lactones. It forms an antibiotic efflux complex with MacA and TolC. macB corresponds to 1 locus in Pseudomonas aeruginosa PAO1 and 1 locus in Pseudomonas aeruginosa LESB58.
115	Scaffold_24_gene_5524	macB	ATP-binding cassette (ABC) antibiotic efflux pump	macrolide antibiotic	antibiotic efflux	39.91	3.29946e-42	ARO:3000535	222	223	MacB is an ATP-binding cassette (ABC) transporter that exports macrolides with 14- or 15- membered lactones. It forms an antibiotic efflux complex with MacA and TolC. macB corresponds to 1 locus in Pseudomonas aeruginosa PAO1 and 1 locus in Pseudomonas aeruginosa LESB58.
116	Scaffold_18_gene_4739	macB	ATP-binding cassette (ABC) antibiotic efflux pump	macrolide antibiotic	antibiotic efflux	38.96	1.87399e-45	ARO:3000535	244	231	MacB is an ATP-binding cassette (ABC) transporter that exports macrolides with 14- or 15- membered lactones. It forms an antibiotic efflux complex with MacA and TolC. macB corresponds to 1 locus in Pseudomonas aeruginosa PAO1 and 1 locus in Pseudomonas aeruginosa LESB58.
117	Scaffold_9_gene_2861	macB	ATP-binding cassette (ABC) antibiotic efflux pump	macrolide antibiotic	antibiotic efflux	38.84	6.99445e-57	ARO:3000535	250	242	MacB is an ATP-binding cassette (ABC) transporter that exports macrolides with 14- or 15- membered lactones. It forms an antibiotic efflux complex with MacA and TolC. macB corresponds to 1 locus in Pseudomonas aeruginosa PAO1 and 1 locus in Pseudomonas aeruginosa LESB58.
118	Scaffold_62_gene_7912	macB	ATP-binding cassette (ABC) antibiotic efflux pump	macrolide antibiotic	antibiotic efflux	38.46	3.0496e-37	ARO:3000535	258	234	MacB is an ATP-binding cassette (ABC) transporter that exports macrolides with 14- or 15- membered lactones. It forms an antibiotic efflux complex with MacA and TolC. macB corresponds to 1 locus in Pseudomonas aeruginosa PAO1 and 1 locus in Pseudomonas aeruginosa LESB58.
119	Scaffold_13_gene_3922	macB	ATP-binding cassette (ABC) antibiotic efflux pump	macrolide antibiotic	antibiotic efflux	38.33	3.38892e-51	ARO:3000535	252	227	MacB is an ATP-binding cassette (ABC) transporter that exports macrolides with 14- or 15- membered lactones. It forms an antibiotic efflux complex with MacA and TolC. macB corresponds to 1 locus in Pseudomonas aeruginosa PAO1 and 1 locus in Pseudomonas aeruginosa LESB58.
120	Scaffold_22_gene_5287	macB	ATP-binding cassette (ABC) antibiotic efflux pump	macrolide antibiotic	antibiotic efflux	37.67	4.79456e-48	ARO:3000535	238	223	MacB is an ATP-binding cassette (ABC) transporter that exports macrolides with 14- or 15- membered lactones. It forms an antibiotic efflux complex with MacA and TolC. macB corresponds to 1 locus in Pseudomonas aeruginosa PAO1 and 1 locus in Pseudomonas aeruginosa LESB58.
121	Scaffold_61_gene_7878	macB	ATP-binding cassette (ABC) antibiotic efflux pump	macrolide antibiotic	antibiotic efflux	37.61	9.09668e-40	ARO:3000535	243	226	MacB is an ATP-binding cassette (ABC) transporter that exports macrolides with 14- or 15- membered lactones. It forms an antibiotic efflux complex with MacA and TolC. macB corresponds to 1 locus in Pseudomonas aeruginosa PAO1 and 1 locus in Pseudomonas aeruginosa LESB58.
122	Scaffold_9_gene_3077	macB	ATP-binding cassette (ABC) antibiotic efflux pump	macrolide antibiotic	antibiotic efflux	36.94	2.61783e-45	ARO:3000535	224	222	MacB is an ATP-binding cassette (ABC) transporter that exports macrolides with 14- or 15- membered lactones. It forms an antibiotic efflux complex with MacA and TolC. macB corresponds to 1 locus in Pseudomonas aeruginosa PAO1 and 1 locus in Pseudomonas aeruginosa LESB58.
123	Scaffold_9_gene_3048	macB	ATP-binding cassette (ABC) antibiotic efflux pump	macrolide antibiotic	antibiotic efflux	36.61	1.42748e-35	ARO:3000535	222	224	MacB is an ATP-binding cassette (ABC) transporter that exports macrolides with 14- or 15- membered lactones. It forms an antibiotic efflux complex with MacA and TolC. macB corresponds to 1 locus in Pseudomonas aeruginosa PAO1 and 1 locus in Pseudomonas aeruginosa LESB58.
124	Scaffold_40_gene_6913	macB	ATP-binding cassette (ABC) antibiotic efflux pump	macrolide antibiotic	antibiotic efflux	36.53	1.82941e-39	ARO:3000535	226	219	MacB is an ATP-binding cassette (ABC) transporter that exports macrolides with 14- or 15- membered lactones. It forms an antibiotic efflux complex with MacA and TolC. macB corresponds to 1 locus in Pseudomonas aeruginosa PAO1 and 1 locus in Pseudomonas aeruginosa LESB58.
125	Scaffold_2_gene_596	macB	ATP-binding cassette (ABC) antibiotic efflux pump	macrolide antibiotic	antibiotic efflux	36.36	1.84083e-38	ARO:3000535	256	231	MacB is an ATP-binding cassette (ABC) transporter that exports macrolides with 14- or 15- membered lactones. It forms an antibiotic efflux complex with MacA and TolC. macB corresponds to 1 locus in Pseudomonas aeruginosa PAO1 and 1 locus in Pseudomonas aeruginosa LESB58.
126	Scaffold_26_gene_5751	macB	ATP-binding cassette (ABC) antibiotic efflux pump	macrolide antibiotic	antibiotic efflux	34.95	9.33926e-31	ARO:3000535	261	206	MacB is an ATP-binding cassette (ABC) transporter that exports macrolides with 14- or 15- membered lactones. It forms an antibiotic efflux complex with MacA and TolC. macB corresponds to 1 locus in Pseudomonas aeruginosa PAO1 and 1 locus in Pseudomonas aeruginosa LESB58.
127	Scaffold_52_gene_7525	macB	ATP-binding cassette (ABC) antibiotic efflux pump	macrolide antibiotic	antibiotic efflux	34.83	3.86975e-26	ARO:3000535	221	201	MacB is an ATP-binding cassette (ABC) transporter that exports macrolides with 14- or 15- membered lactones. It forms an antibiotic efflux complex with MacA and TolC. macB corresponds to 1 locus in Pseudomonas aeruginosa PAO1 and 1 locus in Pseudomonas aeruginosa LESB58.
128	Scaffold_94_gene_8761	macB	ATP-binding cassette (ABC) antibiotic efflux pump	macrolide antibiotic	antibiotic efflux	34.52	8.56513e-30	ARO:3000535	209	197	MacB is an ATP-binding cassette (ABC) transporter that exports macrolides with 14- or 15- membered lactones. It forms an antibiotic efflux complex with MacA and TolC. macB corresponds to 1 locus in Pseudomonas aeruginosa PAO1 and 1 locus in Pseudomonas aeruginosa LESB58.
129	Scaffold_12_gene_3602	macB	ATP-binding cassette (ABC) antibiotic efflux pump	macrolide antibiotic	antibiotic efflux	34.42	5.40941e-23	ARO:3000535	284	215	MacB is an ATP-binding cassette (ABC) transporter that exports macrolides with 14- or 15- membered lactones. It forms an antibiotic efflux complex with MacA and TolC. macB corresponds to 1 locus in Pseudomonas aeruginosa PAO1 and 1 locus in Pseudomonas aeruginosa LESB58.
130	Scaffold_7_gene_2443	macB	ATP-binding cassette (ABC) antibiotic efflux pump	macrolide antibiotic	antibiotic efflux	34.21	7.72405e-34	ARO:3000535	247	228	MacB is an ATP-binding cassette (ABC) transporter that exports macrolides with 14- or 15- membered lactones. It forms an antibiotic efflux complex with MacA and TolC. macB corresponds to 1 locus in Pseudomonas aeruginosa PAO1 and 1 locus in Pseudomonas aeruginosa LESB58.
131	Scaffold_15_gene_4338	macB	ATP-binding cassette (ABC) antibiotic efflux pump	macrolide antibiotic	antibiotic efflux	33.97	2.4481e-25	ARO:3000535	314	209	MacB is an ATP-binding cassette (ABC) transporter that exports macrolides with 14- or 15- membered lactones. It forms an antibiotic efflux complex with MacA and TolC. macB corresponds to 1 locus in Pseudomonas aeruginosa PAO1 and 1 locus in Pseudomonas aeruginosa LESB58.
132	Scaffold_80_gene_8445	macB	ATP-binding cassette (ABC) antibiotic efflux pump	macrolide antibiotic	antibiotic efflux	33.91	4.44514e-35	ARO:3000535	377	230	MacB is an ATP-binding cassette (ABC) transporter that exports macrolides with 14- or 15- membered lactones. It forms an antibiotic efflux complex with MacA and TolC. macB corresponds to 1 locus in Pseudomonas aeruginosa PAO1 and 1 locus in Pseudomonas aeruginosa LESB58.
133	Scaffold_5_gene_1694	macB	ATP-binding cassette (ABC) antibiotic efflux pump	macrolide antibiotic	antibiotic efflux	33.67	3.08686e-22	ARO:3000535	237	196	MacB is an ATP-binding cassette (ABC) transporter that exports macrolides with 14- or 15- membered lactones. It forms an antibiotic efflux complex with MacA and TolC. macB corresponds to 1 locus in Pseudomonas aeruginosa PAO1 and 1 locus in Pseudomonas aeruginosa LESB58.
134	Scaffold_3_gene_1163	macB	ATP-binding cassette (ABC) antibiotic efflux pump	macrolide antibiotic	antibiotic efflux	33.65	6.55572e-28	ARO:3000535	280	208	MacB is an ATP-binding cassette (ABC) transporter that exports macrolides with 14- or 15- membered lactones. It forms an antibiotic efflux complex with MacA and TolC. macB corresponds to 1 locus in Pseudomonas aeruginosa PAO1 and 1 locus in Pseudomonas aeruginosa LESB58.
135	Scaffold_2_gene_958	macB	ATP-binding cassette (ABC) antibiotic efflux pump	macrolide antibiotic	antibiotic efflux	33.33	7.46282e-29	ARO:3000535	236	210	MacB is an ATP-binding cassette (ABC) transporter that exports macrolides with 14- or 15- membered lactones. It forms an antibiotic efflux complex with MacA and TolC. macB corresponds to 1 locus in Pseudomonas aeruginosa PAO1 and 1 locus in Pseudomonas aeruginosa LESB58.
136	Scaffold_16_gene_4396	macB	ATP-binding cassette (ABC) antibiotic efflux pump	macrolide antibiotic	antibiotic efflux	32.69	1.47634e-22	ARO:3000535	248	208	MacB is an ATP-binding cassette (ABC) transporter that exports macrolides with 14- or 15- membered lactones. It forms an antibiotic efflux complex with MacA and TolC. macB corresponds to 1 locus in Pseudomonas aeruginosa PAO1 and 1 locus in Pseudomonas aeruginosa LESB58.
137	Scaffold_122_gene_9067	mphC	macrolide phosphotransferase (MPH)	macrolide antibiotic	antibiotic inactivation	98.66	0	ARO:3000319	300	299	The mphC gene was identified from Staphylococcus aureus. This gene shows similarity to mphB gene from Escherchia coli.
138	Scaffold_12_gene_3724	mreA	major facilitator superfamily (MFS) antibiotic efflux pump	macrolide antibiotic	antibiotic efflux	38.94	4.60325e-61	ARO:3007050	324	303	mreA is a macrolide efflux pump.
139	Scaffold_5_gene_1717	mreA	major facilitator superfamily (MFS) antibiotic efflux pump	macrolide antibiotic	antibiotic efflux	34.08	2.70863e-55	ARO:3007050	318	311	mreA is a macrolide efflux pump.
140	Scaffold_10_gene_3332	oleC	ATP-binding cassette (ABC) antibiotic efflux pump	macrolide antibiotic	antibiotic efflux	36.67	7.62568e-36	ARO:3003748	277	210	oleC is an ABC transporter isolated from Streptomyces antibioticus and is involved in oleandomycin secretion.
141	Scaffold_1_gene_384	oleC	ATP-binding cassette (ABC) antibiotic efflux pump	macrolide antibiotic	antibiotic efflux	33.33	3.09654e-23	ARO:3003748	235	225	oleC is an ABC transporter isolated from Streptomyces antibioticus and is involved in oleandomycin secretion.
142	Scaffold_11_gene_3395	srmB	Miscellaneous ABC-F subfamily ATP-binding cassette ribosomal protection proteins	macrolide antibiotic	antibiotic target protection	33.86	1.4638e-16	ARO:3002828	307	189	srmB is an ABC-F subfamily protein found in Streptomyces ambofaciens that confers resistance to spiramycin.
143	Scaffold_22_gene_5337	RlmA(II)	non-erm 23S ribosomal RNA methyltransferase (G748)	macrolide antibiotic, lincosamide antibiotic	antibiotic target alteration	35.44	2.92194e-47	ARO:3001301	269	237	RlmA(II) is a methyltransferase found in Streptococcus pneumoniae and confers resistance to tylosin and mycinamicin. Specifically, this enzyme adds a methyl group to guanosine 748 (E. coli numbering) of 23S ribosomal RNA.
144	Scaffold_55_gene_7674	Saur_LmrS	major facilitator superfamily (MFS) antibiotic efflux pump	macrolide antibiotic, phenicol antibiotic, diaminopyrimidine antibiotic, oxazolidinone antibiotic, aminoglycoside antibiotic	antibiotic efflux	99.38	0	ARO:3004572	481	480	MFS transporters are secondary active transporters with single-polypeptide chains containing 400-600 amino acids that transport small solutes across the membrane by using electrochemical gradients. LmrS has 14 transmembrane helices and, when expressed in E. coli, is capable of extruding a variety of antibiotics inclinding linezolid, trimethoprim, florfenicol, chlorampheniocol, erythromycin, strep…
145	Scaffold_7_gene_2305	MexV	resistance-nodulation-cell division (RND) antibiotic efflux pump	macrolide antibiotic, phenicol antibiotic, disinfecting agents and antiseptics, tetracycline antibiotic, fluoroquinolone antibiotic	antibiotic efflux	61.56	1.98e-158	ARO:3003030	378	372	MexV is the membrane fusion protein of the MexVW-OprM multidrug efflux complex.
146	Scaffold_7_gene_2304	MexW	resistance-nodulation-cell division (RND) antibiotic efflux pump	macrolide antibiotic, phenicol antibiotic, disinfecting agents and antiseptics, tetracycline antibiotic, fluoroquinolone antibiotic	antibiotic efflux	81.86	0	ARO:3003031	1019	1009	MexW is the RND-type membrane protein of the efflux complex MexVW-OprM.
147	Scaffold_5_gene_1692	efrA	ATP-binding cassette (ABC) antibiotic efflux pump	macrolide antibiotic, rifamycin antibiotic, fluoroquinolone antibiotic	antibiotic efflux	34.97	1.92629e-121	ARO:3003948	573	572	efrA is a part of the EfrAB efflux pump, and both efrA and efrB are necessary to confer drug resistance.
148	Scaffold_9_gene_2925	efrA	ATP-binding cassette (ABC) antibiotic efflux pump	macrolide antibiotic, rifamycin antibiotic, fluoroquinolone antibiotic	antibiotic efflux	33.18	1.37899e-27	ARO:3003948	266	217	efrA is a part of the EfrAB efflux pump, and both efrA and efrB are necessary to confer drug resistance.
149	Scaffold_29_gene_6066	MexL	resistance-nodulation-cell division (RND) antibiotic efflux pump	macrolide antibiotic, tetracycline antibiotic, disinfecting agents and antiseptics	antibiotic efflux	55.77	3.59266e-76	ARO:3003710	212	208	MexL is a specific repressor of mexJK transcription and autoregulates its own expression.
150	Scaffold_6_gene_2023	msbA	ATP-binding cassette (ABC) antibiotic efflux pump	nitroimidazole antibiotic	antibiotic efflux	41.3	8.00951e-147	ARO:3003950	997	586	MsbA is a multidrug resistance transporter homolog from E. coli and belongs to a superfamily of transporters that contain an adenosine triphosphate (ATP) binding cassette (ABC) which is also called a nucleotide-binding domain (NBD). MsbA is a member of the MDR-ABC transporter group by sequence homology. MsbA transports lipid A, a major component of the bacterial outer cell membrane, and is the on…
151	Scaffold_98_gene_8827	msbA	ATP-binding cassette (ABC) antibiotic efflux pump	nitroimidazole antibiotic	antibiotic efflux	35.83	3.7694e-110	ARO:3003950	579	508	MsbA is a multidrug resistance transporter homolog from E. coli and belongs to a superfamily of transporters that contain an adenosine triphosphate (ATP) binding cassette (ABC) which is also called a nucleotide-binding domain (NBD). MsbA is a member of the MDR-ABC transporter group by sequence homology. MsbA transports lipid A, a major component of the bacterial outer cell membrane, and is the on…
152	Scaffold_1_gene_245	msbA	ATP-binding cassette (ABC) antibiotic efflux pump	nitroimidazole antibiotic	antibiotic efflux	35.53	3.42282e-50	ARO:3003950	723	273	MsbA is a multidrug resistance transporter homolog from E. coli and belongs to a superfamily of transporters that contain an adenosine triphosphate (ATP) binding cassette (ABC) which is also called a nucleotide-binding domain (NBD). MsbA is a member of the MDR-ABC transporter group by sequence homology. MsbA transports lipid A, a major component of the bacterial outer cell membrane, and is the on…
153	Scaffold_11_gene_3488	msbA	ATP-binding cassette (ABC) antibiotic efflux pump	nitroimidazole antibiotic	antibiotic efflux	35.17	2.0272e-89	ARO:3003950	602	580	MsbA is a multidrug resistance transporter homolog from E. coli and belongs to a superfamily of transporters that contain an adenosine triphosphate (ATP) binding cassette (ABC) which is also called a nucleotide-binding domain (NBD). MsbA is a member of the MDR-ABC transporter group by sequence homology. MsbA transports lipid A, a major component of the bacterial outer cell membrane, and is the on…
154	Scaffold_166_gene_9276	SAT-4	streptothricin acetyltransferase (SAT)	nucleoside antibiotic	antibiotic inactivation	99.44	2.30674e-134	ARO:3002897	181	180	SAT-4 is a plasmid-mediated streptothricin acetyltransferase and streptothricin (a nucleoside antibiotic) resistant determinant. Originally described from a Campylobacter coli BE/G4 plasmid gene sequence by Jacob et al, 1994.
155	Scaffold_72_gene_8227	optrA	Miscellaneous ABC-F subfamily ATP-binding cassette ribosomal protection proteins	oxazolidinone antibiotic, phenicol antibiotic	antibiotic target protection	38.75	1.76793e-128	ARO:3003746	643	529	OptrA is a member of the ABC-F protein subfamily that confers resistance to oxazolidinones. The gene encoding the protein was originally isolated from a plasmid in Enterococcus faecalis and Enterococcus faecium.
156	Scaffold_19_gene_4864	optrA	Miscellaneous ABC-F subfamily ATP-binding cassette ribosomal protection proteins	oxazolidinone antibiotic, phenicol antibiotic	antibiotic target protection	38.5	1.68657e-127	ARO:3003746	640	535	OptrA is a member of the ABC-F protein subfamily that confers resistance to oxazolidinones. The gene encoding the protein was originally isolated from a plasmid in Enterococcus faecalis and Enterococcus faecium.
157	Scaffold_46_gene_7267	optrA	Miscellaneous ABC-F subfamily ATP-binding cassette ribosomal protection proteins	oxazolidinone antibiotic, phenicol antibiotic	antibiotic target protection	33.5	1.74452e-95	ARO:3003746	538	782	OptrA is a member of the ABC-F protein subfamily that confers resistance to oxazolidinones. The gene encoding the protein was originally isolated from a plasmid in Enterococcus faecalis and Enterococcus faecium.
158	Scaffold_5_gene_1794	cfrA	Cfr 23S ribosomal RNA methyltransferase	oxazolidinone antibiotic, streptogramin antibiotic, lincosamide antibiotic, phenicol antibiotic, streptogramin A antibiotic, pleuromutilin antibiotic	antibiotic target alteration	36.18	1.08663e-64	ARO:3003441	364	351	CfrA is a chloramphenicol-florfenicol resistance gene and methyltransferase enzyme. Methylation of position 8 of A2503 in 23S rRNA confers resistance to chloramphenicol antibiotics first identified by Schwarz 2000 as cfr from Mammaliicoccus sciuri. Additional Oxazolidinone resistance mediated by the cfr gene in a human isolated was first reported from Colombia in linezolid- and methicillin-resist…
159	Scaffold_12_gene_3778	cfrC	Cfr 23S ribosomal RNA methyltransferase	oxazolidinone antibiotic, streptogramin antibiotic, phenicol antibiotic, lincosamide antibiotic	antibiotic target alteration	36.34	3.64098e-64	ARO:3004146	365	322	A cfr-like 23S rRNA methyltransferase shown to confer resistance to linezolid and phenicol antibiotics, including florfenicol and chloramphenicol, in Clostridium.
160	Scaffold_7_gene_2415	cfrC	Cfr 23S ribosomal RNA methyltransferase	oxazolidinone antibiotic, streptogramin antibiotic, phenicol antibiotic, lincosamide antibiotic	antibiotic target alteration	35.35	3.36543e-57	ARO:3004146	383	331	A cfr-like 23S rRNA methyltransferase shown to confer resistance to linezolid and phenicol antibiotics, including florfenicol and chloramphenicol, in Clostridium.
161	Scaffold_94_gene_8766	PC1_blaZ	BlaZ beta-lactamase	penam	antibiotic inactivation	96.44	0	ARO:3000621	282	281	The blaZ beta-lactamase is found in Bacillus subtilis and Staphylococcus aureus.
162	Scaffold_94_gene_8768	mecI	methicillin resistant PBP2	penam	antibiotic target replacement	61.16	1.24636e-41	ARO:3000124	127	121	mecI acts as a repressor of transcription of the mecA/mecR1/mecI operon.
163	Scaffold_94_gene_8767	mecR1	methicillin resistant PBP2	penam	antibiotic target replacement	34.97	1.34959e-105	ARO:3000215	586	592	mecR1 is a transmembrane spanning and signal transducing protein which in response to interaction with beta-lactam antibiotics results in upregulation of the mecA/mecR1/mecI operon.
164	Scaffold_1_gene_530	NmcR	NmcA beta-lactamase	penam, cephamycin, carbapenem, cephalosporin	antibiotic inactivation	34.56	6.08513e-13	ARO:3003665	300	136	NmcR is a homolog of the LysR regulator found in Enterobacter cloacae that contribute to the regulation of NmcA beta-lactamase.
165	Scaffold_3_gene_1255	NmcR	NmcA beta-lactamase	penam, cephamycin, carbapenem, cephalosporin	antibiotic inactivation	33.59	4.46347e-11	ARO:3003665	297	128	NmcR is a homolog of the LysR regulator found in Enterobacter cloacae that contribute to the regulation of NmcA beta-lactamase.
166	Scaffold_36_gene_6653	evgS	major facilitator superfamily (MFS) antibiotic efflux pump, resistance-nodulation-cell division (RND) antibiotic efflux pump	penam, fluoroquinolone antibiotic, macrolide antibiotic, tetracycline antibiotic	antibiotic efflux	36.73	1.29111e-39	ARO:3000833	794	392	EvgS is a sensor protein that phosphorylates the regulatory protein EvgA. evgS corresponds to 1 locus in Pseudomonas aeruginosa PAO1 and 1 locus in Pseudomonas aeruginosa LESB58.
167	Scaffold_1_gene_54	evgS	major facilitator superfamily (MFS) antibiotic efflux pump, resistance-nodulation-cell division (RND) antibiotic efflux pump	penam, fluoroquinolone antibiotic, macrolide antibiotic, tetracycline antibiotic	antibiotic efflux	33.62	1.41868e-28	ARO:3000833	993	229	EvgS is a sensor protein that phosphorylates the regulatory protein EvgA. evgS corresponds to 1 locus in Pseudomonas aeruginosa PAO1 and 1 locus in Pseudomonas aeruginosa LESB58.
168	Scaffold_22_gene_5320	evgS	major facilitator superfamily (MFS) antibiotic efflux pump, resistance-nodulation-cell division (RND) antibiotic efflux pump	penam, fluoroquinolone antibiotic, macrolide antibiotic, tetracycline antibiotic	antibiotic efflux	33	1.39106e-38	ARO:3000833	921	600	EvgS is a sensor protein that phosphorylates the regulatory protein EvgA. evgS corresponds to 1 locus in Pseudomonas aeruginosa PAO1 and 1 locus in Pseudomonas aeruginosa LESB58.
169	Scaffold_6_gene_2072	evgS	major facilitator superfamily (MFS) antibiotic efflux pump, resistance-nodulation-cell division (RND) antibiotic efflux pump	penam, fluoroquinolone antibiotic, macrolide antibiotic, tetracycline antibiotic	antibiotic efflux	32.96	1.48697e-34	ARO:3000833	1170	270	EvgS is a sensor protein that phosphorylates the regulatory protein EvgA. evgS corresponds to 1 locus in Pseudomonas aeruginosa PAO1 and 1 locus in Pseudomonas aeruginosa LESB58.
170	Scaffold_1_gene_50	mtrA	resistance-nodulation-cell division (RND) antibiotic efflux pump	penam, macrolide antibiotic	antibiotic efflux	35.92	3.01865e-13	ARO:3000816	547	103	MtrA is a transcriptional activator of the MtrCDE multidrug efflux pump of Neisseria gonorrhoeae.
171	Scaffold_18_gene_4785	mtrA	resistance-nodulation-cell division (RND) antibiotic efflux pump	penam, macrolide antibiotic	antibiotic efflux	35.24	4.94844e-16	ARO:3000816	129	105	MtrA is a transcriptional activator of the MtrCDE multidrug efflux pump of Neisseria gonorrhoeae.
172	Scaffold_1_gene_571	CRP	resistance-nodulation-cell division (RND) antibiotic efflux pump	penam, macrolide antibiotic, fluoroquinolone antibiotic	antibiotic efflux	66.01	7.6318e-101	ARO:3000518	217	203	CRP is a global regulator that represses MdtEF multidrug efflux pump expression.
173	Scaffold_12_gene_3628	Bsub_mprF	defensin resistant mprF	peptide antibiotic	antibiotic target alteration	34.78	7.74545e-166	ARO:3003324	841	851	MprF is a integral membrane protein that modifies the negatively-charged phosphatidylglycerol on the membrane surface. This confers resistance to cationic peptides that disrupt the cell membrane, including defensins. Additionally, large-scale mutations causing loss of function of the gene result in increased susceptibility to daptomycin.
174	Scaffold_46_gene_7252	Bsub_mprF	defensin resistant mprF	peptide antibiotic	antibiotic target alteration	33.91	1.31372e-159	ARO:3003324	845	864	MprF is a integral membrane protein that modifies the negatively-charged phosphatidylglycerol on the membrane surface. This confers resistance to cationic peptides that disrupt the cell membrane, including defensins. Additionally, large-scale mutations causing loss of function of the gene result in increased susceptibility to daptomycin.
175	Scaffold_29_gene_6076	OmpA	General Bacterial Porin with reduced permeability to peptide antibiotics	peptide antibiotic	reduced permeability to antibiotic	40.66	8.5236e-14	ARO:3005044	261	91	OmpA is a porin that confers resistance to beta-lactam antibiotics.
176	Scaffold_2_gene_654	OmpA	General Bacterial Porin with reduced permeability to peptide antibiotics	peptide antibiotic	reduced permeability to antibiotic	33.88	4.05356e-12	ARO:3005044	218	121	OmpA is a porin that confers resistance to beta-lactam antibiotics.
177	Scaffold_3_gene_1215	OmpA	General Bacterial Porin with reduced permeability to peptide antibiotics	peptide antibiotic	reduced permeability to antibiotic	33.33	2.64963e-12	ARO:3005044	330	120	OmpA is a porin that confers resistance to beta-lactam antibiotics.
178	Scaffold_16_gene_4466	PmrF	pmr phosphoethanolamine transferase	peptide antibiotic	antibiotic target alteration	33.23	1.29061e-46	ARO:3003578	328	322	PmrF is required for the synthesis and transfer of 4-amino-4-deoxy-L-arabinose (Ara4N) to Lipid A, which allows gram-negative bacteria to resist the antimicrobial activity of cationic antimicrobial peptides and antibiotics such as polymyxin. pmrF corresponds to 1 locus in Pseudomonas aeruginosa PAO1 and 1 locus in Pseudomonas aeruginosa LESB58.
179	Scaffold_1_gene_17	arnA	pmr phosphoethanolamine transferase	peptide antibiotic	antibiotic target alteration	32.5	8.5806e-33	ARO:3002985	315	280	arnA modifies lipid A with 4-amino-4-deoxy-L-arabinose (Ara4N) which allows gram-negative bacteria to resist the antimicrobial activity of cationic antimicrobial peptides and antibiotics such as polymyxin. arnA is found in E. coli and P. aeruginosa.
180	Scaffold_10_gene_3261	bacA	undecaprenyl pyrophosphate related proteins	peptide antibiotic	antibiotic target alteration	47.31	8.96991e-71	ARO:3002986	277	260	The bacA gene product (BacA) recycles undecaprenyl pyrophosphate during cell wall biosynthesis which confers resistance to bacitracin.
181	Scaffold_16_gene_4445	bacA	undecaprenyl pyrophosphate related proteins	peptide antibiotic	antibiotic target alteration	45.58	4.56224e-74	ARO:3002986	292	283	The bacA gene product (BacA) recycles undecaprenyl pyrophosphate during cell wall biosynthesis which confers resistance to bacitracin.
182	Scaffold_20_gene_5036	bacA	undecaprenyl pyrophosphate related proteins	peptide antibiotic	antibiotic target alteration	45.29	2.97015e-74	ARO:3002986	282	276	The bacA gene product (BacA) recycles undecaprenyl pyrophosphate during cell wall biosynthesis which confers resistance to bacitracin.
183	Scaffold_11_gene_3398	bacA	undecaprenyl pyrophosphate related proteins	peptide antibiotic	antibiotic target alteration	36.23	1.07163e-49	ARO:3002986	271	265	The bacA gene product (BacA) recycles undecaprenyl pyrophosphate during cell wall biosynthesis which confers resistance to bacitracin.
184	Scaffold_86_gene_8594	basS	pmr phosphoethanolamine transferase	peptide antibiotic	antibiotic target alteration, antibiotic efflux	35.5	2.70756e-32	ARO:3003583	460	262	Histidine protein kinase sensor Lipid A modification gene; part of a two-component system involved in polymyxin resistance that senses high extracellular Fe(2+).
185	Scaffold_6_gene_2281	basS	pmr phosphoethanolamine transferase	peptide antibiotic	antibiotic target alteration, antibiotic efflux	34.56	2.10364e-34	ARO:3003583	467	327	Histidine protein kinase sensor Lipid A modification gene; part of a two-component system involved in polymyxin resistance that senses high extracellular Fe(2+).
186	Scaffold_29_gene_6038	basS	pmr phosphoethanolamine transferase	peptide antibiotic	antibiotic target alteration, antibiotic efflux	33.97	1.34641e-28	ARO:3003583	455	262	Histidine protein kinase sensor Lipid A modification gene; part of a two-component system involved in polymyxin resistance that senses high extracellular Fe(2+).
187	Scaffold_2_gene_876	basS	pmr phosphoethanolamine transferase	peptide antibiotic	antibiotic target alteration, antibiotic efflux	33.41	1.03854e-47	ARO:3003583	491	452	Histidine protein kinase sensor Lipid A modification gene; part of a two-component system involved in polymyxin resistance that senses high extracellular Fe(2+).
188	Scaffold_109_gene_8964	bcrA	ATP-binding cassette (ABC) antibiotic efflux pump	peptide antibiotic	antibiotic efflux	45.67	7.87563e-57	ARO:3002987	231	208	bcrA is an ABC transporter found in Bacillus licheniformis that confers bacitracin resistance.
189	Scaffold_13_gene_3813	bcrA	ATP-binding cassette (ABC) antibiotic efflux pump	peptide antibiotic	antibiotic efflux	37.67	3.05666e-39	ARO:3002987	232	223	bcrA is an ABC transporter found in Bacillus licheniformis that confers bacitracin resistance.
190	Scaffold_19_gene_4894	bcrA	ATP-binding cassette (ABC) antibiotic efflux pump	peptide antibiotic	antibiotic efflux	37.12	2.72896e-66	ARO:3002987	303	299	bcrA is an ABC transporter found in Bacillus licheniformis that confers bacitracin resistance.
191	Scaffold_83_gene_8525	bcrA	ATP-binding cassette (ABC) antibiotic efflux pump	peptide antibiotic	antibiotic efflux	36.92	4.32926e-28	ARO:3002987	398	214	bcrA is an ABC transporter found in Bacillus licheniformis that confers bacitracin resistance.
192	Scaffold_4_gene_1594	bcrA	ATP-binding cassette (ABC) antibiotic efflux pump	peptide antibiotic	antibiotic efflux	36.87	6.56153e-46	ARO:3002987	309	217	bcrA is an ABC transporter found in Bacillus licheniformis that confers bacitracin resistance.
193	Scaffold_95_gene_8780	bcrA	ATP-binding cassette (ABC) antibiotic efflux pump	peptide antibiotic	antibiotic efflux	36.64	1.47484e-40	ARO:3002987	231	232	bcrA is an ABC transporter found in Bacillus licheniformis that confers bacitracin resistance.
194	Scaffold_39_gene_6868	bcrA	ATP-binding cassette (ABC) antibiotic efflux pump	peptide antibiotic	antibiotic efflux	35.55	3.53731e-37	ARO:3002987	245	211	bcrA is an ABC transporter found in Bacillus licheniformis that confers bacitracin resistance.
195	Scaffold_61_gene_7899	bcrA	ATP-binding cassette (ABC) antibiotic efflux pump	peptide antibiotic	antibiotic efflux	34.6	2.13503e-34	ARO:3002987	247	211	bcrA is an ABC transporter found in Bacillus licheniformis that confers bacitracin resistance.
196	Scaffold_51_gene_7506	bcrA	ATP-binding cassette (ABC) antibiotic efflux pump	peptide antibiotic	antibiotic efflux	34.43	1.13331e-34	ARO:3002987	299	212	bcrA is an ABC transporter found in Bacillus licheniformis that confers bacitracin resistance.
197	Scaffold_93_gene_8737	bcrA	ATP-binding cassette (ABC) antibiotic efflux pump	peptide antibiotic	antibiotic efflux	33.5	6.96954e-32	ARO:3002987	299	200	bcrA is an ABC transporter found in Bacillus licheniformis that confers bacitracin resistance.
198	Scaffold_93_gene_8739	bcrA	ATP-binding cassette (ABC) antibiotic efflux pump	peptide antibiotic	antibiotic efflux	33.33	1.00427e-35	ARO:3002987	291	246	bcrA is an ABC transporter found in Bacillus licheniformis that confers bacitracin resistance.
199	Scaffold_3_gene_1271	bcrA	ATP-binding cassette (ABC) antibiotic efflux pump	peptide antibiotic	antibiotic efflux	32.81	2.30492e-46	ARO:3002987	923	448	bcrA is an ABC transporter found in Bacillus licheniformis that confers bacitracin resistance.
200	Scaffold_2_gene_868	cprR	pmr phosphoethanolamine transferase	peptide antibiotic	antibiotic target alteration, antibiotic efflux	52.73	2.32249e-77	ARO:3005063	228	220	cprR is one part of a two-component regulatory system. It with its counterpart cprS induce the Arn operon to confer resistance to peptide antibiotics.
201	Scaffold_6_gene_2165	OprM	resistance-nodulation-cell division (RND) antibiotic efflux pump	peptide antibiotic, diaminopyrimidine antibiotic, sulfonamide antibiotic, penam, cephalosporin, phenicol antibiotic, monobactam, macrolide antibiotic, aminocoumarin antibiotic, carbapenem, tetracycline antibiotic, fluoroquinolone antibiotic, penem, cephamycin, aminoglycoside antibiotic, disinfecting agents and antiseptics	antibiotic efflux	70.24	0	ARO:3000379	475	467	OprM is an outer membrane factor protein found in Pseudomonas aeruginosa and Burkholderia vietnamiensis. It is part of the MexAB-OprM, MexVW-OprM, MexXY-OprM and the AmrAB-OprM complex.
202	Scaffold_3_gene_1273	OprM	resistance-nodulation-cell division (RND) antibiotic efflux pump	peptide antibiotic, diaminopyrimidine antibiotic, sulfonamide antibiotic, penam, cephalosporin, phenicol antibiotic, monobactam, macrolide antibiotic, aminocoumarin antibiotic, carbapenem, tetracycline antibiotic, fluoroquinolone antibiotic, penem, cephamycin, aminoglycoside antibiotic, disinfecting agents and antiseptics	antibiotic efflux	46.75	2.76446e-130	ARO:3000379	496	462	OprM is an outer membrane factor protein found in Pseudomonas aeruginosa and Burkholderia vietnamiensis. It is part of the MexAB-OprM, MexVW-OprM, MexXY-OprM and the AmrAB-OprM complex.
203	Scaffold_16_gene_4448	mgrA	major facilitator superfamily (MFS) antibiotic efflux pump, ATP-binding cassette (ABC) antibiotic efflux pump	peptide antibiotic, fluoroquinolone antibiotic, disinfecting agents and antiseptics, tetracycline antibiotic, cephalosporin, penam	antibiotic efflux	100	4.58921e-108	ARO:3000815	148	147	MgrA, also known as NorR, is a regulator for norA, norB, and tet38. It is a positive regulator for norA expression, but is a direct repressor for norB and an indirect repressor of tet38.
204	Scaffold_20_gene_5040	mgrA	major facilitator superfamily (MFS) antibiotic efflux pump, ATP-binding cassette (ABC) antibiotic efflux pump	peptide antibiotic, fluoroquinolone antibiotic, disinfecting agents and antiseptics, tetracycline antibiotic, cephalosporin, penam	antibiotic efflux	64.75	7.57666e-64	ARO:3000815	145	139	MgrA, also known as NorR, is a regulator for norA, norB, and tet38. It is a positive regulator for norA expression, but is a direct repressor for norB and an indirect repressor of tet38.
205	Scaffold_9_gene_3113	mgrA	major facilitator superfamily (MFS) antibiotic efflux pump, ATP-binding cassette (ABC) antibiotic efflux pump	peptide antibiotic, fluoroquinolone antibiotic, disinfecting agents and antiseptics, tetracycline antibiotic, cephalosporin, penam	antibiotic efflux	36.51	9.70527e-23	ARO:3000815	148	126	MgrA, also known as NorR, is a regulator for norA, norB, and tet38. It is a positive regulator for norA expression, but is a direct repressor for norB and an indirect repressor of tet38.
206	Scaffold_24_gene_5550	mgrA	major facilitator superfamily (MFS) antibiotic efflux pump, ATP-binding cassette (ABC) antibiotic efflux pump	peptide antibiotic, fluoroquinolone antibiotic, disinfecting agents and antiseptics, tetracycline antibiotic, cephalosporin, penam	antibiotic efflux	34.51	2.14622e-23	ARO:3000815	149	142	MgrA, also known as NorR, is a regulator for norA, norB, and tet38. It is a positive regulator for norA expression, but is a direct repressor for norB and an indirect repressor of tet38.
207	Scaffold_14_gene_4064	Paer_CpxR	resistance-nodulation-cell division (RND) antibiotic efflux pump	peptide antibiotic, penam, diaminopyrimidine antibiotic, sulfonamide antibiotic, aminocoumarin antibiotic, fluoroquinolone antibiotic, cephalosporin, monobactam, macrolide antibiotic, carbapenem, phenicol antibiotic, tetracycline antibiotic, aminoglycoside antibiotic, cephamycin, penem	antibiotic efflux	79.02	6.16438e-123	ARO:3004054	226	224	CpxR is directly involved in activation of expression of RND efflux pump MexAB-OprM in P. aeruginosa. CpxR is required to enhance mexAB-oprM expression and drug resistance, in the absence of repressor MexR.
208	Scaffold_6_gene_2166	MexB	resistance-nodulation-cell division (RND) antibiotic efflux pump	peptide antibiotic, penam, sulfonamide antibiotic, diaminopyrimidine antibiotic, carbapenem, phenicol antibiotic, aminocoumarin antibiotic, cephalosporin, macrolide antibiotic, monobactam, fluoroquinolone antibiotic, tetracycline antibiotic, cephamycin, penem	antibiotic efflux	78.18	0	ARO:3000378	1068	1031	MexB is the inner membrane multidrug exporter of the efflux complex MexAB-OprM.
209	Scaffold_6_gene_2167	MexA	resistance-nodulation-cell division (RND) antibiotic efflux pump	peptide antibiotic, sulfonamide antibiotic, penam, diaminopyrimidine antibiotic, fluoroquinolone antibiotic, cephalosporin, carbapenem, tetracycline antibiotic, macrolide antibiotic, aminocoumarin antibiotic, phenicol antibiotic, monobactam, penem, cephamycin	antibiotic efflux	67.98	1.68693e-176	ARO:3000377	381	356	MexA is the membrane fusion protein of the MexAB-OprM multidrug efflux complex.
210	Scaffold_71_gene_8200	catB10	chloramphenicol acetyltransferase (CAT)	phenicol antibiotic	antibiotic inactivation	46.15	2.29749e-12	ARO:3003110	184	52	catB10 is an integron-encoded variant of the cat gene found in P. aeruginosa.
211	Scaffold_13_gene_3854	catB2	chloramphenicol acetyltransferase (CAT)	phenicol antibiotic	antibiotic inactivation	41.33	4.8997e-16	ARO:3002675	200	75	catB2 is a plasmid-encoded variant of the cat gene found in Escherichia coli, Salmonella enteritidis and Pasteurella multocida.
212	Scaffold_11_gene_3456	cmlv	chloramphenicol phosphotransferase	phenicol antibiotic	antibiotic inactivation	37.44	1.36167e-62	ARO:3002700	409	398	cmlv is a chromosome-encoded chloramphenicol phoshotransferase that is found in Streptomyces venezuelae.
213	Scaffold_10_gene_3221	MexE	resistance-nodulation-cell division (RND) antibiotic efflux pump	phenicol antibiotic, diaminopyrimidine antibiotic, fluoroquinolone antibiotic	antibiotic efflux	73.82	0	ARO:3000803	410	401	MexE is the membrane fusion protein of the MexEF-OprN multidrug efflux complex.
214	Scaffold_4_gene_1530	golS	resistance-nodulation-cell division (RND) antibiotic efflux pump	phenicol antibiotic, monobactam, carbapenem, penem, cephalosporin, penam, cephamycin	antibiotic efflux	56.35	7.13204e-47	ARO:3000504	150	126	GolS is a regulator activated by the presence of golD, and promotes the expression of the MdsABC efflux pump.
215	Scaffold_18_gene_4811	golS	resistance-nodulation-cell division (RND) antibiotic efflux pump	phenicol antibiotic, monobactam, carbapenem, penem, cephalosporin, penam, cephamycin	antibiotic efflux	43.65	2.7174e-32	ARO:3000504	146	126	GolS is a regulator activated by the presence of golD, and promotes the expression of the MdsABC efflux pump.
216	Scaffold_85_gene_8570	golS	resistance-nodulation-cell division (RND) antibiotic efflux pump	phenicol antibiotic, monobactam, carbapenem, penem, cephalosporin, penam, cephamycin	antibiotic efflux	33.86	4.63833e-19	ARO:3000504	133	127	GolS is a regulator activated by the presence of golD, and promotes the expression of the MdsABC efflux pump.
217	Scaffold_21_gene_5193	ykkC	small multidrug resistance (SMR) antibiotic efflux pump	phenicol antibiotic, tetracycline antibiotic, aminoglycoside antibiotic	antibiotic efflux	50.48	2.69019e-27	ARO:3003063	107	105	ykkC is an SMR-type protein that is a subunit of the ykkCD efflux pump.
218	Scaffold_21_gene_5192	ykkD	small multidrug resistance (SMR) antibiotic efflux pump	phenicol antibiotic, tetracycline antibiotic, aminoglycoside antibiotic	antibiotic efflux	46.67	1.24624e-28	ARO:3003064	106	105	ykkD is an SMR-type protein that is a subunit of the ykkCD efflux pump.
219	Scaffold_33_gene_6420	Ctra_murA_FOF	antibiotic-resistant murA transferase	phosphonic acid antibiotic	antibiotic target alteration	37.7	1.045e-82	ARO:3003785	422	435	Chlamydia murA confers intrinsic resistance to fosfomycin. The presence of an aspartic acid residue in place of the critical cysteine at position 119 that enables fosfomycin binding is believed to be responsible for this intrinsic resistance.
220	Scaffold_74_gene_8300	Ctra_murA_FOF	antibiotic-resistant murA transferase	phosphonic acid antibiotic	antibiotic target alteration	35.78	4.2332e-71	ARO:3003785	428	436	Chlamydia murA confers intrinsic resistance to fosfomycin. The presence of an aspartic acid residue in place of the critical cysteine at position 119 that enables fosfomycin binding is believed to be responsible for this intrinsic resistance.
221	Scaffold_20_gene_5063	TaeA	ATP-binding cassette (ABC) antibiotic efflux pump	pleuromutilin antibiotic	antibiotic efflux	39.75	7.69922e-162	ARO:3003986	625	644	Pleuromutilin (Tiamulin) ABC efflux pump found in Paenibacillus sp. LC231, a strain of Paenibacillus isolated from Lechuguilla Cave, NM, USA. Confers resistance to pleuromutilin antibiotics. Described by Pawlowski et al. 2016.
222	Scaffold_16_gene_4482	TaeA	ATP-binding cassette (ABC) antibiotic efflux pump	pleuromutilin antibiotic	antibiotic efflux	39.13	1.18523e-163	ARO:3003986	626	644	Pleuromutilin (Tiamulin) ABC efflux pump found in Paenibacillus sp. LC231, a strain of Paenibacillus isolated from Lechuguilla Cave, NM, USA. Confers resistance to pleuromutilin antibiotics. Described by Pawlowski et al. 2016.
223	Scaffold_2_gene_842	TaeA	ATP-binding cassette (ABC) antibiotic efflux pump	pleuromutilin antibiotic	antibiotic efflux	36.99	5.29214e-116	ARO:3003986	556	757	Pleuromutilin (Tiamulin) ABC efflux pump found in Paenibacillus sp. LC231, a strain of Paenibacillus isolated from Lechuguilla Cave, NM, USA. Confers resistance to pleuromutilin antibiotics. Described by Pawlowski et al. 2016.
224	Scaffold_50_gene_7450	TaeA	ATP-binding cassette (ABC) antibiotic efflux pump	pleuromutilin antibiotic	antibiotic efflux	34.56	5.76568e-113	ARO:3003986	639	654	Pleuromutilin (Tiamulin) ABC efflux pump found in Paenibacillus sp. LC231, a strain of Paenibacillus isolated from Lechuguilla Cave, NM, USA. Confers resistance to pleuromutilin antibiotics. Described by Pawlowski et al. 2016.
225	Scaffold_3_gene_1209	rphB	rifampin phosphotransferase	rifamycin antibiotic	antibiotic inactivation	38.94	6.24707e-53	ARO:3003992	790	434	rphB is a rifampin phosphotransferase protein found in Paenibacillus sp. LC231, a strain of Paenibacillus isolated from Lechuguilla Cave, NM, USA. Confers resistance to rifamycin antibiotics, specifically rifampin, through rifampin inactivation. Described by Pawlowski et al. 2016.
226	Scaffold_45_gene_7219	rpoB2	rifamycin-resistant beta-subunit of RNA polymerase (rpoB)	rifamycin antibiotic	antibiotic target alteration, antibiotic target replacement	59.11	0	ARO:3000501	1184	1120	Due to gene duplication, the genomes of Nocardia species include both rifampin-sensitive beta-subunit of RNA polymerase (rpoB) and rifampin-resistant beta-subunit of RNA polymerase (rpoB2) genes, with ~88% similarity between the two gene products. Expression of the rpoB2 variant results in replacement of rifampin sensitivity with rifampin resistance.
227	Scaffold_23_gene_5383	rpoB2	rifamycin-resistant beta-subunit of RNA polymerase (rpoB)	rifamycin antibiotic	antibiotic target alteration, antibiotic target replacement	59.1	0	ARO:3000501	1181	1137	Due to gene duplication, the genomes of Nocardia species include both rifampin-sensitive beta-subunit of RNA polymerase (rpoB) and rifampin-resistant beta-subunit of RNA polymerase (rpoB2) genes, with ~88% similarity between the two gene products. Expression of the rpoB2 variant results in replacement of rifampin sensitivity with rifampin resistance.
228	Scaffold_2_gene_1007	rpoB2	rifamycin-resistant beta-subunit of RNA polymerase (rpoB)	rifamycin antibiotic	antibiotic target alteration, antibiotic target replacement	51.93	0	ARO:3000501	1357	1138	Due to gene duplication, the genomes of Nocardia species include both rifampin-sensitive beta-subunit of RNA polymerase (rpoB) and rifampin-resistant beta-subunit of RNA polymerase (rpoB2) genes, with ~88% similarity between the two gene products. Expression of the rpoB2 variant results in replacement of rifampin sensitivity with rifampin resistance.
229	Scaffold_122_gene_9068	msrA	msr-type ABC-F protein	streptogramin antibiotic, macrolide antibiotic, streptogramin B antibiotic	antibiotic target protection	98.36	0	ARO:3000251	489	488	MsrA is an ABC-F subfamily ribosomal protection protein expressed in Staphylococcus species which confers resistance to erythromycin and streptogramin B antibiotics through antibiotic target protection mechanisms. It is associated with plasmid DNA.
230	Scaffold_1_gene_549	ErmE	Erm 23S ribosomal RNA methyltransferase	streptogramin antibiotic, macrolide antibiotic, streptogramin B antibiotic, streptogramin A antibiotic, lincosamide antibiotic	antibiotic target alteration	33.7	8.37906e-23	ARO:3000326	265	184	ErmE is a methyltransferase found in the erythromycin producer Saccharopolyspora erythraea. Like other Erm enzymes, it catalyzes the methylation of A2058 of the 23S ribosomal RNA. The gene is found within the erythromycin biosynthetic cluster and is responsible for self-resistance.
231	Scaffold_10_gene_3280	clbB	Cfr 23S ribosomal RNA methyltransferase	streptogramin antibiotic, oxazolidinone antibiotic, lincosamide antibiotic, phenicol antibiotic, streptogramin A antibiotic, pleuromutilin antibiotic	antibiotic target alteration	32.83	9.40853e-38	ARO:3002815	343	265	clbB is a plasmid-encoded cfr gene found in Bacillus brevis.
232	Scaffold_46_gene_7277	Scoh_vga(E)	vga-type ABC-F protein	streptogramin antibiotic, pleuromutilin antibiotic, lincosamide antibiotic, streptogramin A antibiotic	antibiotic target protection	36.74	1.51669e-106	ARO:3004715	507	509	vga(E) gene variant that confers resistance to pleuromutilins, lincosamides and streptogramin A antibiotics in staphylococci.
233	Scaffold_62_gene_7931	vatB	streptogramin vat acetyltransferase	streptogramin antibiotic, streptogramin A antibiotic	antibiotic inactivation	50.91	1.97571e-11	ARO:3002841	186	55	vatB is a plasmid-mediated acetyltransferase found in Staphylococcus aureus.
234	Scaffold_38_gene_6795	vatB	streptogramin vat acetyltransferase	streptogramin antibiotic, streptogramin A antibiotic	antibiotic inactivation	39.34	1.42669e-11	ARO:3002841	240	61	vatB is a plasmid-mediated acetyltransferase found in Staphylococcus aureus.
235	Scaffold_25_gene_5593	vatB	streptogramin vat acetyltransferase	streptogramin antibiotic, streptogramin A antibiotic	antibiotic inactivation	37.66	2.55123e-12	ARO:3002841	239	77	vatB is a plasmid-mediated acetyltransferase found in Staphylococcus aureus.
236	Scaffold_20_gene_5107	vatE	streptogramin vat acetyltransferase	streptogramin antibiotic, streptogramin A antibiotic	antibiotic inactivation	54.24	4.78206e-13	ARO:3002844	158	59	vatE is a transposon-mediated acetyltransferase found in Enterococcus faecium.
237	Scaffold_4_gene_1664	vatF	streptogramin vat acetyltransferase	streptogramin antibiotic, streptogramin A antibiotic	antibiotic inactivation	47.46	2.25281e-12	ARO:3003744	183	59	vatF is a streptogramin A acetyl transferase gene isolated from the chromosome of Yersinia enterocolitica.
238	Scaffold_103_gene_8899	vgaE	vga-type ABC-F protein	streptogramin antibiotic, streptogramin A antibiotic, pleuromutilin antibiotic, lincosamide antibiotic	antibiotic target protection	32.97	2.49702e-76	ARO:3002833	510	637	vgaE is an ABC-F subfamily protein expressed in staphylococci that confers resistance to streptogramin A antibiotics and related compounds. It is associated with transposon DNA.
239	Scaffold_28_gene_5997	sul4	sulfonamide resistant sul	sulfonamide antibiotic	antibiotic target replacement	41.18	2.09262e-62	ARO:3004361	284	272	sul4 is a dihydropteroate synthase gene and mobile sulfonamide resistance gene shown to confer resistance when expressed in E. coli.
240	Scaffold_56_gene_7710	sul4	sulfonamide resistant sul	sulfonamide antibiotic	antibiotic target replacement	39.78	1.15257e-48	ARO:3004361	268	274	sul4 is a dihydropteroate synthase gene and mobile sulfonamide resistance gene shown to confer resistance when expressed in E. coli.
241	Scaffold_60_gene_7871	sul4	sulfonamide resistant sul	sulfonamide antibiotic	antibiotic target replacement	38.77	2.04978e-54	ARO:3004361	263	276	sul4 is a dihydropteroate synthase gene and mobile sulfonamide resistance gene shown to confer resistance when expressed in E. coli.
242	Scaffold_18_gene_4759	TxR	ATP-binding cassette (ABC) antibiotic efflux pump	tetracycline antibiotic	antibiotic efflux	46.49	1.15824e-65	ARO:3005008	465	228	TxR is a putative transcription regulator that plays a role in conferring tetracycline resistance. It is required for proper functioning of Tet35.
243	Scaffold_4_gene_1501	TxR	ATP-binding cassette (ABC) antibiotic efflux pump	tetracycline antibiotic	antibiotic efflux	42.35	1.14734e-79	ARO:3005008	464	307	TxR is a putative transcription regulator that plays a role in conferring tetracycline resistance. It is required for proper functioning of Tet35.
244	Scaffold_26_gene_5708	TxR	ATP-binding cassette (ABC) antibiotic efflux pump	tetracycline antibiotic	antibiotic efflux	42.16	5.71288e-72	ARO:3005008	449	287	TxR is a putative transcription regulator that plays a role in conferring tetracycline resistance. It is required for proper functioning of Tet35.
245	Scaffold_1_gene_150	TxR	ATP-binding cassette (ABC) antibiotic efflux pump	tetracycline antibiotic	antibiotic efflux	41.08	1.80148e-64	ARO:3005008	448	297	TxR is a putative transcription regulator that plays a role in conferring tetracycline resistance. It is required for proper functioning of Tet35.
246	Scaffold_1_gene_77	TxR	ATP-binding cassette (ABC) antibiotic efflux pump	tetracycline antibiotic	antibiotic efflux	40.78	1.3297e-67	ARO:3005008	465	309	TxR is a putative transcription regulator that plays a role in conferring tetracycline resistance. It is required for proper functioning of Tet35.
247	Scaffold_28_gene_5973	TxR	ATP-binding cassette (ABC) antibiotic efflux pump	tetracycline antibiotic	antibiotic efflux	39.69	3.56511e-73	ARO:3005008	472	320	TxR is a putative transcription regulator that plays a role in conferring tetracycline resistance. It is required for proper functioning of Tet35.
248	Scaffold_32_gene_6344	TxR	ATP-binding cassette (ABC) antibiotic efflux pump	tetracycline antibiotic	antibiotic efflux	39.21	3.07176e-69	ARO:3005008	500	329	TxR is a putative transcription regulator that plays a role in conferring tetracycline resistance. It is required for proper functioning of Tet35.
249	Scaffold_4_gene_1628	TxR	ATP-binding cassette (ABC) antibiotic efflux pump	tetracycline antibiotic	antibiotic efflux	38.89	5.63701e-66	ARO:3005008	509	324	TxR is a putative transcription regulator that plays a role in conferring tetracycline resistance. It is required for proper functioning of Tet35.
250	Scaffold_11_gene_3503	TxR	ATP-binding cassette (ABC) antibiotic efflux pump	tetracycline antibiotic	antibiotic efflux	38.67	5.07563e-27	ARO:3005008	159	150	TxR is a putative transcription regulator that plays a role in conferring tetracycline resistance. It is required for proper functioning of Tet35.
251	Scaffold_1_gene_328	TxR	ATP-binding cassette (ABC) antibiotic efflux pump	tetracycline antibiotic	antibiotic efflux	38.46	3.12462e-67	ARO:3005008	463	312	TxR is a putative transcription regulator that plays a role in conferring tetracycline resistance. It is required for proper functioning of Tet35.
252	Scaffold_18_gene_4761	TxR	ATP-binding cassette (ABC) antibiotic efflux pump	tetracycline antibiotic	antibiotic efflux	38.21	6.79857e-71	ARO:3005008	489	335	TxR is a putative transcription regulator that plays a role in conferring tetracycline resistance. It is required for proper functioning of Tet35.
253	Scaffold_1_gene_312	TxR	ATP-binding cassette (ABC) antibiotic efflux pump	tetracycline antibiotic	antibiotic efflux	37.46	8.72767e-64	ARO:3005008	479	331	TxR is a putative transcription regulator that plays a role in conferring tetracycline resistance. It is required for proper functioning of Tet35.
254	Scaffold_4_gene_1581	TxR	ATP-binding cassette (ABC) antibiotic efflux pump	tetracycline antibiotic	antibiotic efflux	33.01	7.09143e-53	ARO:3005008	520	309	TxR is a putative transcription regulator that plays a role in conferring tetracycline resistance. It is required for proper functioning of Tet35.
255	Scaffold_1_gene_318	otr(A)S.rim	tetracycline-resistant ribosomal protection protein	tetracycline antibiotic	antibiotic target protection	42.07	8.99628e-28	ARO:3002891	607	145	Streptomyces rimosus otr(A) is an oxytetracycline resistance ribosomal protection protein found in Streptomyces rimosus.
256	Scaffold_64_gene_7978	tet(38)	major facilitator superfamily (MFS) antibiotic efflux pump	tetracycline antibiotic	antibiotic efflux	99.56	0	ARO:3000565	451	450	Tet38 is a tetracycline efflux pump found in the Gram-positive Staphylococcus aureus. It is regulated by mgrA, which also regulates NorB.
257	Scaffold_5_gene_1733	tet(44)	tetracycline-resistant ribosomal protection protein	tetracycline antibiotic	antibiotic target protection	33.33	6.92043e-15	ARO:3000556	727	141	Tet44 is a tetracycline resistance gene found in Campylobacter fetus, and binds to the ribosome to confer antibiotic resistance as a ribosomal protection protein.
258	Scaffold_12_gene_3727	tet(44)	tetracycline-resistant ribosomal protection protein	tetracycline antibiotic	antibiotic target protection	32.62	1.36961e-13	ARO:3000556	706	141	Tet44 is a tetracycline resistance gene found in Campylobacter fetus, and binds to the ribosome to confer antibiotic resistance as a ribosomal protection protein.
259	Scaffold_139_gene_9169	tet(K)	major facilitator superfamily (MFS) antibiotic efflux pump	tetracycline antibiotic	antibiotic efflux	100	0	ARO:3000178	460	459	TetK is a tetracycline efflux protein found in both Gram-negative (Haemophilus and Gallibacterium) and Gram-positive (many species, including mycobacteria) bacteria.
260	Scaffold_2_gene_729	tet(M)	tetracycline-resistant ribosomal protection protein	tetracycline antibiotic	antibiotic target protection	33.33	4.01124e-12	ARO:3000186	633	171	Tet(M) is a ribosomal protection protein that confers tetracycline resistance. It is found on transposable DNA elements and its horizontal transfer between bacterial species has been documented.
261	Scaffold_2_gene_1002	tet(W/32/O)	tetracycline-resistant ribosomal protection protein	tetracycline antibiotic	antibiotic target protection	40.27	1.27972e-20	ARO:3007124	398	149	Tet(W/32/O) is a mosaic tetracycline resistance gene and ribosomal protection protein.
262	Scaffold_2_gene_1014	tet(W/32/O)	tetracycline-resistant ribosomal protection protein	tetracycline antibiotic	antibiotic target protection	40.27	1.27972e-20	ARO:3007124	398	149	Tet(W/32/O) is a mosaic tetracycline resistance gene and ribosomal protection protein.
263	Scaffold_45_gene_7225	tet(W/32/O)	tetracycline-resistant ribosomal protection protein	tetracycline antibiotic	antibiotic target protection	39.86	6.11174e-21	ARO:3007124	395	148	Tet(W/32/O) is a mosaic tetracycline resistance gene and ribosomal protection protein.
264	Scaffold_23_gene_5389	tet(W/32/O)	tetracycline-resistant ribosomal protection protein	tetracycline antibiotic	antibiotic target protection	38.51	1.58371e-20	ARO:3007124	396	148	Tet(W/32/O) is a mosaic tetracycline resistance gene and ribosomal protection protein.
265	Scaffold_9_gene_2993	tetA(58)	major facilitator superfamily (MFS) antibiotic efflux pump	tetracycline antibiotic	antibiotic efflux	38.01	6.98251e-50	ARO:3003980	253	221	TetA(58) is a Tetracycline efflux pump described in Paenibacillus sp. LC231, a strain of Paenibacillus isolated from Lechuguilla Cave, NM, USA. Described by Pawlowski et al. 2016.
266	Scaffold_43_gene_7108	tetA(58)	major facilitator superfamily (MFS) antibiotic efflux pump	tetracycline antibiotic	antibiotic efflux	32.89	7.43962e-50	ARO:3003980	310	304	TetA(58) is a Tetracycline efflux pump described in Paenibacillus sp. LC231, a strain of Paenibacillus isolated from Lechuguilla Cave, NM, USA. Described by Pawlowski et al. 2016.
267	Scaffold_2_gene_748	tetA(58)	major facilitator superfamily (MFS) antibiotic efflux pump	tetracycline antibiotic	antibiotic efflux	32.58	3.71033e-28	ARO:3003980	242	221	TetA(58) is a Tetracycline efflux pump described in Paenibacillus sp. LC231, a strain of Paenibacillus isolated from Lechuguilla Cave, NM, USA. Described by Pawlowski et al. 2016.
268	Scaffold_21_gene_5128	tetA(60)	ATP-binding cassette (ABC) antibiotic efflux pump	tetracycline antibiotic	antibiotic efflux	40.48	2.62788e-151	ARO:3004035	580	578	tetA(60) is a subunit of tetAB(60), an ABC transporter that confers resistance to tetracycline and tigercycline identified by screening a human saliva metagenomic library in Escherichia coli, which is required for resistance.
269	Scaffold_21_gene_5127	tetB(60)	ATP-binding cassette (ABC) antibiotic efflux pump	tetracycline antibiotic	antibiotic efflux	45.96	1.54645e-177	ARO:3004036	578	581	tetB(60) is a subunit of tetAB(60), an ABC transporter that confers resistance to tetracycline and tigercycline identified by screening a human saliva metagenomic library in Escherichia coli, which is required for resistance.
270	Scaffold_7_gene_2399	YajC	resistance-nodulation-cell division (RND) antibiotic efflux pump	tetracycline antibiotic, disinfecting agents and antiseptics, glycylcycline, rifamycin antibiotic, cephalosporin, penam, phenicol antibiotic, fluoroquinolone antibiotic, glycopeptide antibiotic, oxazolidinone antibiotic	antibiotic efflux	94.32	2.56867e-57	ARO:3005040	110	88	YajC interacts with the AcrAB-TolC efflux pump in a way that in uncharacterized but is shown to grant increased fitness in the presence of linezolid, rifampicin, and vancomycin.
271	Scaffold_17_gene_4692	YajC	resistance-nodulation-cell division (RND) antibiotic efflux pump	tetracycline antibiotic, disinfecting agents and antiseptics, glycylcycline, rifamycin antibiotic, cephalosporin, penam, phenicol antibiotic, fluoroquinolone antibiotic, glycopeptide antibiotic, oxazolidinone antibiotic	antibiotic efflux	40.28	9.22669e-14	ARO:3005040	93	72	YajC interacts with the AcrAB-TolC efflux pump in a way that in uncharacterized but is shown to grant increased fitness in the presence of linezolid, rifampicin, and vancomycin.
272	Scaffold_8_gene_2711	YajC	resistance-nodulation-cell division (RND) antibiotic efflux pump	tetracycline antibiotic, disinfecting agents and antiseptics, glycylcycline, rifamycin antibiotic, cephalosporin, penam, phenicol antibiotic, fluoroquinolone antibiotic, glycopeptide antibiotic, oxazolidinone antibiotic	antibiotic efflux	39.24	1.90308e-16	ARO:3005040	87	79	YajC interacts with the AcrAB-TolC efflux pump in a way that in uncharacterized but is shown to grant increased fitness in the presence of linezolid, rifampicin, and vancomycin.
273	Scaffold_14_gene_4081	Paer_soxR	major facilitator superfamily (MFS) antibiotic efflux pump, ATP-binding cassette (ABC) antibiotic efflux pump, resistance-nodulation-cell division (RND) antibiotic efflux pump	tetracycline antibiotic, disinfecting agents and antiseptics, rifamycin antibiotic, fluoroquinolone antibiotic, cephalosporin, phenicol antibiotic, glycylcycline, penam	antibiotic efflux, antibiotic target alteration	48.3	4.01654e-43	ARO:3004107	159	147	SoxR is a redox-sensitive transcriptional activator that induces expression of a small regulon that includes the RND efflux pump-encoding operon mexGHI-opmD. SoxR was shown to be activated by pyocyanin.
274	Scaffold_7_gene_2562	adeL	resistance-nodulation-cell division (RND) antibiotic efflux pump	tetracycline antibiotic, fluoroquinolone antibiotic	antibiotic efflux	45.73	4.79091e-86	ARO:3000620	312	293	AdeL is a regulator of AdeFGH in Acinetobacter baumannii. AdeL mutations are associated with AdeFGH overexpression and multidrug resistance.
275	Scaffold_31_gene_6286	adeL	resistance-nodulation-cell division (RND) antibiotic efflux pump	tetracycline antibiotic, fluoroquinolone antibiotic	antibiotic efflux	35.93	6.3661e-45	ARO:3000620	301	295	AdeL is a regulator of AdeFGH in Acinetobacter baumannii. AdeL mutations are associated with AdeFGH overexpression and multidrug resistance.
276	Scaffold_14_gene_4099	adeL	resistance-nodulation-cell division (RND) antibiotic efflux pump	tetracycline antibiotic, fluoroquinolone antibiotic	antibiotic efflux	35.71	1.99003e-11	ARO:3000620	291	126	AdeL is a regulator of AdeFGH in Acinetobacter baumannii. AdeL mutations are associated with AdeFGH overexpression and multidrug resistance.
277	Scaffold_30_gene_6193	adeL	resistance-nodulation-cell division (RND) antibiotic efflux pump	tetracycline antibiotic, fluoroquinolone antibiotic	antibiotic efflux	35.36	4.15388e-49	ARO:3000620	300	280	AdeL is a regulator of AdeFGH in Acinetobacter baumannii. AdeL mutations are associated with AdeFGH overexpression and multidrug resistance.
278	Scaffold_10_gene_3201	adeL	resistance-nodulation-cell division (RND) antibiotic efflux pump	tetracycline antibiotic, fluoroquinolone antibiotic	antibiotic efflux	33.22	5.11788e-46	ARO:3000620	307	292	AdeL is a regulator of AdeFGH in Acinetobacter baumannii. AdeL mutations are associated with AdeFGH overexpression and multidrug resistance.
279	Scaffold_6_gene_2259	adeL	resistance-nodulation-cell division (RND) antibiotic efflux pump	tetracycline antibiotic, fluoroquinolone antibiotic	antibiotic efflux	32.99	2.84977e-44	ARO:3000620	305	291	AdeL is a regulator of AdeFGH in Acinetobacter baumannii. AdeL mutations are associated with AdeFGH overexpression and multidrug resistance.
280	Scaffold_10_gene_3179	adeL	resistance-nodulation-cell division (RND) antibiotic efflux pump	tetracycline antibiotic, fluoroquinolone antibiotic	antibiotic efflux	32.99	3.19775e-42	ARO:3000620	312	288	AdeL is a regulator of AdeFGH in Acinetobacter baumannii. AdeL mutations are associated with AdeFGH overexpression and multidrug resistance.
281	Scaffold_1_gene_389	adeR	resistance-nodulation-cell division (RND) antibiotic efflux pump	tetracycline antibiotic, glycylcycline	antibiotic efflux	34.07	4.92132e-11	ARO:3000553	268	91	AdeR is a positive regulator of AdeABC efflux system. AdeR inactivation leads to susceptibility to aminoglycoside antibiotics.
282	Scaffold_40_gene_6938	mepA	multidrug and toxic compound extrusion (MATE) transporter	tetracycline antibiotic, glycylcycline	antibiotic efflux	98.89	0	ARO:3000026	452	451	MepA is an efflux protein regulated by MepR and part of the MepRAB cluster. Its presence in Staphylococcus aureus led to multidrug resistance, while it has also been shown to decrease tigecycline susceptibility.
283	Scaffold_40_gene_6937	mepR	multidrug and toxic compound extrusion (MATE) transporter	tetracycline antibiotic, glycylcycline	antibiotic efflux	100	3.90884e-102	ARO:3000746	140	139	MepR is an upstream repressor of MepA in Staphylococcus aureus. It is part of the mepRAB operon.
284	Scaffold_10_gene_3230	MuxA	resistance-nodulation-cell division (RND) antibiotic efflux pump	tetracycline antibiotic, macrolide antibiotic, aminocoumarin antibiotic, monobactam	antibiotic efflux	53.57	1.30175e-134	ARO:3004073	415	392	MuxA is a membrane fusion protein component of the efflux pump system MuxABC-OpmB in Pseudomonas aeruginosa.
285	Scaffold_10_gene_3227	OpmB	resistance-nodulation-cell division (RND) antibiotic efflux pump	tetracycline antibiotic, monobactam, aminocoumarin antibiotic, macrolide antibiotic	antibiotic efflux	63.25	0	ARO:3004072	498	468	OpmB is an outer membrane efflux protein in Pseudomonas aeruginosa that shows functional cooperation with MuxABC, to form the efflux pump system MuxABC-OpmB.
286	Scaffold_19_gene_4898	marA	resistance-nodulation-cell division (RND) antibiotic efflux pump, General Bacterial Porin with reduced permeability to beta-lactams	tetracycline antibiotic, phenicol antibiotic, glycylcycline, cephalosporin, penam, rifamycin antibiotic, cephamycin, disinfecting agents and antiseptics, monobactam, penem, carbapenem, fluoroquinolone antibiotic	reduced permeability to antibiotic, antibiotic efflux	37.76	1.97747e-18	ARO:3000263	294	98	In the presence of antibiotic stress, E. coli overexpresses the global activator protein MarA, which besides inducing MDR efflux pump AcrAB, also down- regulates synthesis of the porin OmpF.
287	Scaffold_9_gene_2906	ramA	General Bacterial Porin with reduced permeability to beta-lactams, resistance-nodulation-cell division (RND) antibiotic efflux pump	tetracycline antibiotic, rifamycin antibiotic, phenicol antibiotic, carbapenem, penem, penam, cephalosporin, cephamycin, glycylcycline, disinfecting agents and antiseptics, monobactam, fluoroquinolone antibiotic	reduced permeability to antibiotic, antibiotic efflux	33.96	6.02159e-11	ARO:3000823	282	106	RamA (resistance antibiotic multiple) is a positive regulator of AcrAB-TolC and leads to high level multidrug resistance in Klebsiella pneumoniae, Salmonella enterica, and Enterobacter aerugenes, increasing the expression of both the mar operon as well as AcrAB. RamA also decreases OmpF expression.
