# Supplementary material for: Whole genome sequencing reveals environmental pathogen misidentification and potential for cross-phylum antimicrobial resistance gene transfer in bovine mastitis: a pilot genomic study
Source: BMC Vet Res. 2026 Jan 14;22:134. doi: 10.1186/s12917-025-05280-z (PMC12933902; doi:10.1186/s12917-025-05280-z)
Supplement: Supplementary file 3 — Supplementary Material 3. [file 12917_2025_5280_MOESM3_ESM.xlsx]

## Sheet: C67 AMR Genes
No.	Gene ID	AMR Gene Name	Gene Family	Drug Class	Resistance Mechanism	Identity (%)	E-value	CARD Accession	Query Length (bp)	Alignment Length (bp)	Gene Description
1	Scaffold_3_gene_1064	mdtA	resistance-nodulation-cell division (RND) antibiotic efflux pump	aminocoumarin antibiotic	antibiotic efflux	99.04	0	ARO:3000792	456	415	MdtA is the membrane fusion protein of the multidrug efflux complex mdtABC.
2	Scaffold_3_gene_1063	mdtB	resistance-nodulation-cell division (RND) antibiotic efflux pump	aminocoumarin antibiotic	antibiotic efflux	99.81	0	ARO:3000793	1041	1040	MdtB is a transporter that forms a heteromultimer complex with MdtC to form a multidrug transporter. MdtBC is part of the MdtABC-TolC efflux complex.
3	Scaffold_3_gene_1062	mdtC	resistance-nodulation-cell division (RND) antibiotic efflux pump	aminocoumarin antibiotic	antibiotic efflux	99.8	0	ARO:3000794	1026	1025	MdtC is a transporter that forms a heteromultimer complex with MdtB to form a multidrug transporter. MdtBC is part of the MdtABC-TolC efflux complex. In the absence of MdtB, MdtC can form a homomultimer complex that results in a functioning efflux complex with a narrower drug specificity. mdtC corresponds to 3 loci in Pseudomonas aeruginosa PAO1 (gene name: muxC/muxB) and 3 loci in Pseudomonas ae…
4	Scaffold_33_gene_5934	novA	ATP-binding cassette (ABC) antibiotic efflux pump	aminocoumarin antibiotic	antibiotic efflux	36.18	3.12327e-110	ARO:3002522	584	492	A type III ABC transporter, identified on the novobiocin biosynthetic gene cluster, involved in the transport and resistance of novobiocin.
5	Scaffold_18_gene_4176	novA	ATP-binding cassette (ABC) antibiotic efflux pump	aminocoumarin antibiotic	antibiotic efflux	35.04	3.66205e-83	ARO:3002522	601	488	A type III ABC transporter, identified on the novobiocin biosynthetic gene cluster, involved in the transport and resistance of novobiocin.
6	Scaffold_3_gene_1059	baeR	resistance-nodulation-cell division (RND) antibiotic efflux pump	aminocoumarin antibiotic, aminoglycoside antibiotic	antibiotic efflux	100	2.92055e-178	ARO:3000828	241	240	BaeR is a response regulator that promotes the expression of MdtABC and AcrD efflux complexes.
7	Scaffold_27_gene_5315	baeR	resistance-nodulation-cell division (RND) antibiotic efflux pump	aminocoumarin antibiotic, aminoglycoside antibiotic	antibiotic efflux	35.62	1.02804e-36	ARO:3000828	231	233	BaeR is a response regulator that promotes the expression of MdtABC and AcrD efflux complexes.
8	Scaffold_3_gene_1060	baeS	resistance-nodulation-cell division (RND) antibiotic efflux pump	aminocoumarin antibiotic, aminoglycoside antibiotic	antibiotic efflux	100	0	ARO:3000829	468	467	BaeS is a sensor kinase in the BaeSR regulatory system. While it phosphorylates BaeR to increase its activity, BaeS is not necessary for overexpressed BaeR to confer resistance.
9	Scaffold_11_gene_3067	baeS	resistance-nodulation-cell division (RND) antibiotic efflux pump	aminocoumarin antibiotic, aminoglycoside antibiotic	antibiotic efflux	35.78	7.28436e-37	ARO:3000829	606	232	BaeS is a sensor kinase in the BaeSR regulatory system. While it phosphorylates BaeR to increase its activity, BaeS is not necessary for overexpressed BaeR to confer resistance.
10	Scaffold_19_gene_4351	baeS	resistance-nodulation-cell division (RND) antibiotic efflux pump	aminocoumarin antibiotic, aminoglycoside antibiotic	antibiotic efflux	33.77	2.06967e-36	ARO:3000829	594	228	BaeS is a sensor kinase in the BaeSR regulatory system. While it phosphorylates BaeR to increase its activity, BaeS is not necessary for overexpressed BaeR to confer resistance.
11	Scaffold_68_gene_7718	cpxA	resistance-nodulation-cell division (RND) antibiotic efflux pump	aminocoumarin antibiotic, aminoglycoside antibiotic	antibiotic efflux	100	0	ARO:3000830	458	457	CpxA is a membrane-localized sensor kinase that is activated by envelope stress. It starts a kinase cascade that activates CpxR, which promotes efflux complex expression.
12	Scaffold_33_gene_5858	AAC(6')-34	AAC(6')	aminoglycoside antibiotic	antibiotic inactivation	61.45	3.30821e-78	ARO:3003989	179	179	AAC(6')-34 is an aminoglycoside 6'-phosphotransferase found in Paenibacillus sp. LC231, a strain of Paenibacillus from Lechuguilla Cave, NM, USA. Confers resistance to aminoglycoside antibiotics. Described by Pawlowski et al. 2016.
13	Scaffold_83_gene_7956	APH(3'')-Ib	APH(3'')	aminoglycoside antibiotic	antibiotic inactivation	99.25	0	ARO:3002639	268	267	APH(3'')-Ib is an aminoglycoside phosphotransferase encoded by plasmids, transposons, integrative conjugative elements and chromosomes in Enterobacteriaceae and Pseudomonas spp.
14	Scaffold_83_gene_7955	APH(6)-Id	APH(6)	aminoglycoside antibiotic	antibiotic inactivation	99.28	0	ARO:3002660	279	278	APH(6)-Id is an aminoglycoside phosphotransferase encoded by plasmids, integrative conjugative elements and chromosomal genomic islands in K. pneumoniae, Salmonella spp., E. coli, Shigella flexneri, Providencia alcalifaciens, Pseudomonas spp., V. cholerae, Edwardsiella tarda, Pasteurella multocida and Aeromonas bestiarum.
15	Scaffold_23_gene_4898	CrcB	multidrug and toxic compound extrusion (MATE) transporter	aminoglycoside antibiotic	antibiotic efflux	32.26	2.78674e-12	ARO:3005049	128	93	CrcB is part of the Camphor Resistance Protein Family. It confers resistance to aminoglycoside antibiotics.
16	Scaffold_15_gene_3753	RanA	ATP-binding cassette (ABC) antibiotic efflux pump	aminoglycoside antibiotic	antibiotic efflux	37.96	1.17031e-40	ARO:3005091	229	216	RanA is a part of the RanARanB ABC-type efflux system. Alongside RanB, it confers resistance to aminoglycoside antibiotics.
17	Scaffold_6_gene_1727	RanA	ATP-binding cassette (ABC) antibiotic efflux pump	aminoglycoside antibiotic	antibiotic efflux	36.7	5.86332e-45	ARO:3005091	225	218	RanA is a part of the RanARanB ABC-type efflux system. Alongside RanB, it confers resistance to aminoglycoside antibiotics.
18	Scaffold_1_gene_355	RanA	ATP-binding cassette (ABC) antibiotic efflux pump	aminoglycoside antibiotic	antibiotic efflux	36.49	3.03852e-37	ARO:3005091	248	211	RanA is a part of the RanARanB ABC-type efflux system. Alongside RanB, it confers resistance to aminoglycoside antibiotics.
19	Scaffold_6_gene_1792	RanA	ATP-binding cassette (ABC) antibiotic efflux pump	aminoglycoside antibiotic	antibiotic efflux	35.32	4.60339e-42	ARO:3005091	342	218	RanA is a part of the RanARanB ABC-type efflux system. Alongside RanB, it confers resistance to aminoglycoside antibiotics.
20	Scaffold_87_gene_7995	RanA	ATP-binding cassette (ABC) antibiotic efflux pump	aminoglycoside antibiotic	antibiotic efflux	35.32	4.68544e-42	ARO:3005091	344	218	RanA is a part of the RanARanB ABC-type efflux system. Alongside RanB, it confers resistance to aminoglycoside antibiotics.
21	Scaffold_2_gene_451	RanA	ATP-binding cassette (ABC) antibiotic efflux pump	aminoglycoside antibiotic	antibiotic efflux	34.86	3.87174e-38	ARO:3005091	245	218	RanA is a part of the RanARanB ABC-type efflux system. Alongside RanB, it confers resistance to aminoglycoside antibiotics.
22	Scaffold_25_gene_5131	RanA	ATP-binding cassette (ABC) antibiotic efflux pump	aminoglycoside antibiotic	antibiotic efflux	34.47	9.84655e-39	ARO:3005091	270	206	RanA is a part of the RanARanB ABC-type efflux system. Alongside RanB, it confers resistance to aminoglycoside antibiotics.
23	Scaffold_21_gene_4541	RanA	ATP-binding cassette (ABC) antibiotic efflux pump	aminoglycoside antibiotic	antibiotic efflux	33.73	7.82142e-39	ARO:3005091	338	249	RanA is a part of the RanARanB ABC-type efflux system. Alongside RanB, it confers resistance to aminoglycoside antibiotics.
24	Scaffold_78_gene_7897	RanA	ATP-binding cassette (ABC) antibiotic efflux pump	aminoglycoside antibiotic	antibiotic efflux	33.64	2.39372e-33	ARO:3005091	379	220	RanA is a part of the RanARanB ABC-type efflux system. Alongside RanB, it confers resistance to aminoglycoside antibiotics.
25	Scaffold_7_gene_2167	RanA	ATP-binding cassette (ABC) antibiotic efflux pump	aminoglycoside antibiotic	antibiotic efflux	33.61	2.46021e-36	ARO:3005091	326	241	RanA is a part of the RanARanB ABC-type efflux system. Alongside RanB, it confers resistance to aminoglycoside antibiotics.
26	Scaffold_7_gene_2051	RanA	ATP-binding cassette (ABC) antibiotic efflux pump	aminoglycoside antibiotic	antibiotic efflux	33.49	2.14528e-34	ARO:3005091	338	215	RanA is a part of the RanARanB ABC-type efflux system. Alongside RanB, it confers resistance to aminoglycoside antibiotics.
27	Scaffold_34_gene_5951	RanA	ATP-binding cassette (ABC) antibiotic efflux pump	aminoglycoside antibiotic	antibiotic efflux	33.03	4.69073e-41	ARO:3005091	241	221	RanA is a part of the RanARanB ABC-type efflux system. Alongside RanB, it confers resistance to aminoglycoside antibiotics.
28	Scaffold_36_gene_6165	RanA	ATP-binding cassette (ABC) antibiotic efflux pump	aminoglycoside antibiotic	antibiotic efflux	33.02	1.42112e-34	ARO:3005091	401	212	RanA is a part of the RanARanB ABC-type efflux system. Alongside RanB, it confers resistance to aminoglycoside antibiotics.
29	Scaffold_42_gene_6541	RanA	ATP-binding cassette (ABC) antibiotic efflux pump	aminoglycoside antibiotic	antibiotic efflux	32.71	1.73478e-35	ARO:3005091	378	214	RanA is a part of the RanARanB ABC-type efflux system. Alongside RanB, it confers resistance to aminoglycoside antibiotics.
30	Scaffold_4_gene_1157	RanA	ATP-binding cassette (ABC) antibiotic efflux pump	aminoglycoside antibiotic	antibiotic efflux	32.64	4.30723e-33	ARO:3005091	369	242	RanA is a part of the RanARanB ABC-type efflux system. Alongside RanB, it confers resistance to aminoglycoside antibiotics.
31	Scaffold_3_gene_853	RanA	ATP-binding cassette (ABC) antibiotic efflux pump	aminoglycoside antibiotic	antibiotic efflux	32.19	3.21217e-38	ARO:3005091	258	233	RanA is a part of the RanARanB ABC-type efflux system. Alongside RanB, it confers resistance to aminoglycoside antibiotics.
32	Scaffold_13_gene_3426	acrD	resistance-nodulation-cell division (RND) antibiotic efflux pump	aminoglycoside antibiotic	antibiotic efflux	99.81	0	ARO:3000491	1038	1037	AcrD is an aminoglycoside efflux pump expressed in E. coli. Its expression can be induced by indole, and is regulated by baeRS and cpxAR.
33	Scaffold_84_gene_7963	kdpE	kdpDE	aminoglycoside antibiotic	antibiotic efflux	99.11	5.79332e-164	ARO:3003841	226	224	kdpE is a transcriptional activator that is part of the two-component system KdpD/KdpE that is studied for its regulatory role in potassium transport and has been identified as an adaptive regulator involved in the virulence and intracellular survival of pathogenic bacteria. kdpE regulates a range of virulence loci through direct promoter binding.
34	Scaffold_78_gene_7901	kdpE	kdpDE	aminoglycoside antibiotic	antibiotic efflux	35.27	6.05901e-40	ARO:3003841	224	224	kdpE is a transcriptional activator that is part of the two-component system KdpD/KdpE that is studied for its regulatory role in potassium transport and has been identified as an adaptive regulator involved in the virulence and intracellular survival of pathogenic bacteria. kdpE regulates a range of virulence loci through direct promoter binding.
35	Scaffold_29_gene_5573	smeR	resistance-nodulation-cell division (RND) antibiotic efflux pump	aminoglycoside antibiotic, penam, cephamycin, cephalosporin	antibiotic efflux	46.15	5.92277e-59	ARO:3003066	230	221	smeR is the responder component of a two component signal transduction system that includes smeS.
36	Scaffold_26_gene_5223	smeR	resistance-nodulation-cell division (RND) antibiotic efflux pump	aminoglycoside antibiotic, penam, cephamycin, cephalosporin	antibiotic efflux	32.27	3.93421e-39	ARO:3003066	237	220	smeR is the responder component of a two component signal transduction system that includes smeS.
37	Scaffold_3_gene_963	bcr-1	major facilitator superfamily (MFS) antibiotic efflux pump	bicyclomycin-like antibiotic	antibiotic efflux	37.5	2.01636e-76	ARO:3003801	397	360	Transmembrane protein which expels bicyclomycin from the cell, leading to bicyclomycin resistance. Identified in Pseudomonas aeruginosa strains responsible for outbreaks in Brazil, often appearing with blaSPM-1, another bicyclomycin resistance gene.
38	Scaffold_9_gene_2583	bcr-1	major facilitator superfamily (MFS) antibiotic efflux pump	bicyclomycin-like antibiotic	antibiotic efflux	32.2	3.8343e-37	ARO:3003801	404	354	Transmembrane protein which expels bicyclomycin from the cell, leading to bicyclomycin resistance. Identified in Pseudomonas aeruginosa strains responsible for outbreaks in Brazil, often appearing with blaSPM-1, another bicyclomycin resistance gene.
39	Scaffold_39_gene_6384	PEDO-2	subclass B3 PEDO beta-lactamase	carbapenem	antibiotic inactivation	35.09	1.87043e-13	ARO:3003714	216	114	PEDO-2 is a subclass B3 metallo-beta lactamase isolated from Pedobacter borealis exhibiting carbapenem resistance.
40	Scaffold_74_gene_7840	LptD	ATP-binding cassette (ABC) antibiotic efflux pump	carbapenem, peptide antibiotic, aminocoumarin antibiotic, rifamycin antibiotic	antibiotic efflux	82.32	0	ARO:3005059	785	786	LptD is involved in LPS transport in a ABC Transporter efflux system. It confers resistance to carbapenems, rifamycin, aminocoumarin and peptide antibiotics.
41	Scaffold_5_gene_1524	EC-14	EC beta-lactamase	cephalosporin	antibiotic inactivation	98.67	0	ARO:3006875	389	377	EC-14 is a EC beta-lactamase.
42	Scaffold_9_gene_2530	ParR	resistance-nodulation-cell division (RND) antibiotic efflux pump, Outer Membrane Porin (Opr)	cephalosporin, aminoglycoside antibiotic, penam, carbapenem, fluoroquinolone antibiotic, penem, tetracycline antibiotic, disinfecting agents and antiseptics, cephamycin, macrolide antibiotic, phenicol antibiotic, monobactam	reduced permeability to antibiotic, antibiotic efflux	45.61	2.41494e-70	ARO:3005068	240	239	ParR is a component of the two-component sensor ParRS. Alongside its counterpart ParS, it confers resistance to polycationic antibiotics through the regulation of efflux components and porins.
43	Scaffold_25_gene_5069	AcrE	resistance-nodulation-cell division (RND) antibiotic efflux pump	cephalosporin, penam, cephamycin, fluoroquinolone antibiotic	antibiotic efflux	100	0	ARO:3000499	386	385	AcrE is a membrane fusion protein, similar to AcrA.
44	Scaffold_24_gene_4991	H-NS	resistance-nodulation-cell division (RND) antibiotic efflux pump, major facilitator superfamily (MFS) antibiotic efflux pump	cephalosporin, tetracycline antibiotic, penam, macrolide antibiotic, fluoroquinolone antibiotic, cephamycin	antibiotic efflux	100	1.04947e-98	ARO:3000676	138	137	H-NS is a histone-like protein involved in global gene regulation in Gram-negative bacteria. It is a repressor of the membrane fusion protein genes acrE, mdtE, and emrK as well as nearby genes of many RND-type multidrug exporters.
45	Scaffold_36_gene_6173	H-NS	resistance-nodulation-cell division (RND) antibiotic efflux pump, major facilitator superfamily (MFS) antibiotic efflux pump	cephalosporin, tetracycline antibiotic, penam, macrolide antibiotic, fluoroquinolone antibiotic, cephamycin	antibiotic efflux	57.78	3.06056e-40	ARO:3000676	135	135	H-NS is a histone-like protein involved in global gene regulation in Gram-negative bacteria. It is a repressor of the membrane fusion protein genes acrE, mdtE, and emrK as well as nearby genes of many RND-type multidrug exporters.
46	Scaffold_74_gene_7834	dfrA3	trimethoprim resistant dihydrofolate reductase dfr	diaminopyrimidine antibiotic	antibiotic target replacement	51.25	1.36487e-53	ARO:3003105	197	160	dfrA3 is an integron-encoded dihydrofolate reductase found in Escherichia coli.
47	Scaffold_12_gene_3131	dfrK	trimethoprim resistant dihydrofolate reductase dfr	diaminopyrimidine antibiotic	antibiotic target replacement	46.58	6.69933e-47	ARO:3002869	167	161	dfrK is a plasmid-encoded dihydrofolate reductase found in Staphylococcus aureus.
48	Scaffold_36_gene_6151	rsmA	resistance-nodulation-cell division (RND) antibiotic efflux pump	diaminopyrimidine antibiotic, phenicol antibiotic, fluoroquinolone antibiotic	antibiotic efflux	85.25	8.61563e-35	ARO:3005069	62	61	rsmA is a gene that regulates virulence of Pseudomonas aeruginosa. However, its negative effect on MexEF-OprN overexpression has been noted to confer resistance to various antibiotics. It's Escherichia coli homolog is csrA.
49	Scaffold_7_gene_1999	rsmA	resistance-nodulation-cell division (RND) antibiotic efflux pump	diaminopyrimidine antibiotic, phenicol antibiotic, fluoroquinolone antibiotic	antibiotic efflux	38.89	3.1509e-14	ARO:3005069	74	54	rsmA is a gene that regulates virulence of Pseudomonas aeruginosa. However, its negative effect on MexEF-OprN overexpression has been noted to confer resistance to various antibiotics. It's Escherichia coli homolog is csrA.
50	Scaffold_7_gene_2055	qacL	small multidrug resistance (SMR) antibiotic efflux pump	disinfecting agents and antiseptics	antibiotic efflux	46.27	2.28411e-15	ARO:3005098	117	67	A subunit of the qac multidrug efflux pump in Vibrio cholerae.
51	Scaffold_12_gene_3151	PmpM	multidrug and toxic compound extrusion (MATE) transporter	disinfecting agents and antiseptics, aminoglycoside antibiotic, fluoroquinolone antibiotic	antibiotic efflux	38.29	4.49033e-109	ARO:3004077	452	444	PmpM is a multidrug efflux pump belonging to the MATE family of Pseudomonas aeruginosa. PmpM is an H+ drug antiporter and is the first reported case of an H+ coupled efflux pump in the MATE family. PmpM confers resistance to fluoroquinolones, fradiomycin, benzalkonium chloride, chlorhexidine gluconate, ethidium bromide, tetraphenylphosphonium chloride (TPPCl), and rhodamine 6G.
52	Scaffold_15_gene_3829	blt	major facilitator superfamily (MFS) antibiotic efflux pump	disinfecting agents and antiseptics, fluoroquinolone antibiotic	antibiotic efflux	73.03	0	ARO:3003006	401	393	blt is an MFS efflux pump that confers resistance to multiple drugs such as rhodamine and acridine dyes, and fluoroquinolone antibiotics.
53	Scaffold_4_gene_1153	blt	major facilitator superfamily (MFS) antibiotic efflux pump	disinfecting agents and antiseptics, fluoroquinolone antibiotic	antibiotic efflux	44.17	1.71075e-100	ARO:3003006	393	369	blt is an MFS efflux pump that confers resistance to multiple drugs such as rhodamine and acridine dyes, and fluoroquinolone antibiotics.
54	Scaffold_66_gene_7632	blt	major facilitator superfamily (MFS) antibiotic efflux pump	disinfecting agents and antiseptics, fluoroquinolone antibiotic	antibiotic efflux	39.64	1.33401e-97	ARO:3003006	395	391	blt is an MFS efflux pump that confers resistance to multiple drugs such as rhodamine and acridine dyes, and fluoroquinolone antibiotics.
55	Scaffold_46_gene_6831	Ecol_mdfA	major facilitator superfamily (MFS) antibiotic efflux pump	disinfecting agents and antiseptics, tetracycline antibiotic	antibiotic efflux	96.34	0	ARO:3001328	411	410	Multidrug efflux pump in E. coli. This multidrug efflux system was originally identified as the Cmr/CmlA chloramphenicol exporter.
56	Scaffold_29_gene_5523	Abau_AbaQ	major facilitator superfamily (MFS) antibiotic efflux pump	fluoroquinolone antibiotic	antibiotic efflux	32.95	4.40501e-89	ARO:3004574	459	431	AbaQ is an MFS transporter mainly involved in the extrusion of quinolone-type drugs in A. baumannii.
57	Scaffold_18_gene_4160	MdtK	multidrug and toxic compound extrusion (MATE) transporter	fluoroquinolone antibiotic	antibiotic efflux	81.86	0	ARO:3001327	547	474	A multidrug and toxic compound extrusions (MATE) transporter conferring resistance to norfloxacin, doxorubicin and acriflavine.
58	Scaffold_36_gene_6158	emrA	major facilitator superfamily (MFS) antibiotic efflux pump	fluoroquinolone antibiotic	antibiotic efflux	99.74	0	ARO:3000027	391	390	EmrA is a membrane fusion protein, providing an efflux pathway with EmrB and TolC between the inner and outer membranes of E. coli, a Gram-negative bacterium.
59	Scaffold_36_gene_6157	emrB	major facilitator superfamily (MFS) antibiotic efflux pump	fluoroquinolone antibiotic	antibiotic efflux	100	0	ARO:3000074	513	512	emrB is a translocase in the emrB -TolC efflux protein in E. coli. It recognizes substrates including carbonyl cyanide m-chlorophenylhydrazone (CCCP), nalidixic acid, and thioloactomycin.
60	Scaffold_36_gene_6159	emrR	major facilitator superfamily (MFS) antibiotic efflux pump	fluoroquinolone antibiotic	antibiotic efflux	100	6.45206e-131	ARO:3000516	177	176	EmrR is a negative regulator for the EmrAB-TolC multidrug efflux pump in E. coli. Mutations lead to EmrAB-TolC overexpression.
61	Scaffold_22_gene_4729	mdtH	major facilitator superfamily (MFS) antibiotic efflux pump	fluoroquinolone antibiotic	antibiotic efflux	100	0	ARO:3001216	403	402	Multidrug resistance protein MdtH.
62	Scaffold_1_gene_67	patB	ATP-binding cassette (ABC) antibiotic efflux pump	fluoroquinolone antibiotic	antibiotic efflux	36.07	1.27828e-120	ARO:3000025	620	585	PatB is an ABC transporter of Streptococcus pneumoniae that interacts with PatA to confer fluoroquinolone resistance..
63	Scaffold_2_gene_598	patB	ATP-binding cassette (ABC) antibiotic efflux pump	fluoroquinolone antibiotic	antibiotic efflux	35.81	3.01651e-109	ARO:3000025	608	578	PatB is an ABC transporter of Streptococcus pneumoniae that interacts with PatA to confer fluoroquinolone resistance..
64	Scaffold_12_gene_3156	arlR	major facilitator superfamily (MFS) antibiotic efflux pump	fluoroquinolone antibiotic, disinfecting agents and antiseptics	antibiotic efflux	54.5	1.06801e-81	ARO:3000838	226	222	ArlR is a response regulator that binds to the norA promoter to activate expression. ArlR must first be phosphorylated by ArlS.
65	Scaffold_18_gene_4185	arlR	major facilitator superfamily (MFS) antibiotic efflux pump	fluoroquinolone antibiotic, disinfecting agents and antiseptics	antibiotic efflux	40.93	2.69076e-54	ARO:3000838	261	215	ArlR is a response regulator that binds to the norA promoter to activate expression. ArlR must first be phosphorylated by ArlS.
66	Scaffold_23_gene_4842	arlR	major facilitator superfamily (MFS) antibiotic efflux pump	fluoroquinolone antibiotic, disinfecting agents and antiseptics	antibiotic efflux	40	7.72142e-50	ARO:3000838	228	220	ArlR is a response regulator that binds to the norA promoter to activate expression. ArlR must first be phosphorylated by ArlS.
67	Scaffold_5_gene_1563	arlR	major facilitator superfamily (MFS) antibiotic efflux pump	fluoroquinolone antibiotic, disinfecting agents and antiseptics	antibiotic efflux	39.55	3.71399e-42	ARO:3000838	223	220	ArlR is a response regulator that binds to the norA promoter to activate expression. ArlR must first be phosphorylated by ArlS.
68	Scaffold_8_gene_2311	arlR	major facilitator superfamily (MFS) antibiotic efflux pump	fluoroquinolone antibiotic, disinfecting agents and antiseptics	antibiotic efflux	37.27	3.22002e-52	ARO:3000838	230	220	ArlR is a response regulator that binds to the norA promoter to activate expression. ArlR must first be phosphorylated by ArlS.
69	Scaffold_51_gene_7114	arlR	major facilitator superfamily (MFS) antibiotic efflux pump	fluoroquinolone antibiotic, disinfecting agents and antiseptics	antibiotic efflux	36.65	1.15944e-44	ARO:3000838	256	221	ArlR is a response regulator that binds to the norA promoter to activate expression. ArlR must first be phosphorylated by ArlS.
70	Scaffold_51_gene_7112	arlS	major facilitator superfamily (MFS) antibiotic efflux pump	fluoroquinolone antibiotic, disinfecting agents and antiseptics	antibiotic efflux	39.81	5.58485e-17	ARO:3000839	110	103	ArlS is a protein histidine kinase that phosphorylates ArlR, a promoter for norA expression.
71	Scaffold_9_gene_2586	hmrM	multidrug and toxic compound extrusion (MATE) transporter	fluoroquinolone antibiotic, disinfecting agents and antiseptics	antibiotic efflux	46.94	1.63578e-141	ARO:3003953	458	458	hmrM is a multidrug efflux pump belonging to the MATE family and functions as a Na+/drug antiporter.
72	Scaffold_3_gene_804	evgA	major facilitator superfamily (MFS) antibiotic efflux pump, resistance-nodulation-cell division (RND) antibiotic efflux pump	fluoroquinolone antibiotic, macrolide antibiotic, penam, tetracycline antibiotic	antibiotic efflux	100	5.22362e-152	ARO:3000832	205	204	EvgA, when phosphorylated, is a positive regulator for efflux protein complexes emrKY and mdtEF. While usually phosphorylated in a EvgS dependent manner, it can be phosphorylated in the absence of EvgS when overexpressed.
73	Scaffold_8_gene_2443	evgA	major facilitator superfamily (MFS) antibiotic efflux pump, resistance-nodulation-cell division (RND) antibiotic efflux pump	fluoroquinolone antibiotic, macrolide antibiotic, penam, tetracycline antibiotic	antibiotic efflux	32.34	8.08154e-37	ARO:3000832	211	201	EvgA, when phosphorylated, is a positive regulator for efflux protein complexes emrKY and mdtEF. While usually phosphorylated in a EvgS dependent manner, it can be phosphorylated in the absence of EvgS when overexpressed.
74	Scaffold_8_gene_2294	vanG	glycopeptide resistance gene cluster, Van ligase	glycopeptide antibiotic	antibiotic target alteration	39.5	1.21158e-88	ARO:3002909	365	357	VanG is a D-Ala-D-Ala ligase homolog that can synthesize D-Ala-D-Ser, an alternative substrate for peptidoglycan synthesis that reduces vancomycin binding affinity in Enterococcus faecalis.
75	Scaffold_7_gene_2240	vanG	glycopeptide resistance gene cluster, Van ligase	glycopeptide antibiotic	antibiotic target alteration	35.73	6.5521e-75	ARO:3002909	362	361	VanG is a D-Ala-D-Ala ligase homolog that can synthesize D-Ala-D-Ser, an alternative substrate for peptidoglycan synthesis that reduces vancomycin binding affinity in Enterococcus faecalis.
76	Scaffold_37_gene_6215	vanG	glycopeptide resistance gene cluster, Van ligase	glycopeptide antibiotic	antibiotic target alteration	34.68	4.2356e-60	ARO:3002909	307	346	VanG is a D-Ala-D-Ala ligase homolog that can synthesize D-Ala-D-Ser, an alternative substrate for peptidoglycan synthesis that reduces vancomycin binding affinity in Enterococcus faecalis.
77	Scaffold_44_gene_6720	vanH_in_vanB_cl	glycopeptide resistance gene cluster, vanH	glycopeptide antibiotic	antibiotic target alteration	36.28	1.19338e-28	ARO:3002943	411	226	Also known as vanHB, is a vanH variant in the vanB gene cluster.
78	Scaffold_20_gene_4490	vanH_in_vanD_cl	glycopeptide resistance gene cluster, vanH	glycopeptide antibiotic	antibiotic target alteration	32.19	9.42861e-60	ARO:3002944	330	320	Also known as vanHD, is a vanH variant in the vanD gene cluster.
79	Scaffold_53_gene_7171	vanR_in_vanE_cl	glycopeptide resistance gene cluster, vanR	glycopeptide antibiotic	antibiotic target alteration	37.5	3.12799e-43	ARO:3002924	216	224	Also known as vanRE, is a vanR variant found in the vanE gene cluster.
80	Scaffold_29_gene_5576	vanR_in_vanE_cl	glycopeptide resistance gene cluster, vanR	glycopeptide antibiotic	antibiotic target alteration	36.12	3.68045e-42	ARO:3002924	239	227	Also known as vanRE, is a vanR variant found in the vanE gene cluster.
81	Scaffold_49_gene_7004	vanR_in_vanE_cl	glycopeptide resistance gene cluster, vanR	glycopeptide antibiotic	antibiotic target alteration	32	1.21695e-11	ARO:3002924	441	125	Also known as vanRE, is a vanR variant found in the vanE gene cluster.
82	Scaffold_2_gene_558	vanR_in_vanF_cl	glycopeptide resistance gene cluster, vanR	glycopeptide antibiotic	antibiotic target alteration	46.72	1.1281e-76	ARO:3002925	231	229	Also known as vanRF, is a vanR variant found in the vanF gene cluster.
83	Scaffold_1_gene_369	vanR_in_vanF_cl	glycopeptide resistance gene cluster, vanR	glycopeptide antibiotic	antibiotic target alteration	46.49	3.59478e-62	ARO:3002925	238	228	Also known as vanRF, is a vanR variant found in the vanF gene cluster.
84	Scaffold_21_gene_4546	vanR_in_vanF_cl	glycopeptide resistance gene cluster, vanR	glycopeptide antibiotic	antibiotic target alteration	39.21	1.11589e-47	ARO:3002925	225	227	Also known as vanRF, is a vanR variant found in the vanF gene cluster.
85	Scaffold_11_gene_3068	vanR_in_vanI_cl	glycopeptide resistance gene cluster, vanR	glycopeptide antibiotic	antibiotic target alteration	47.81	4.40355e-70	ARO:3003728	236	228	Also known as vanRI, is the regulatory transcriptional activator in the vanSR regulator within the vanI glycopeptide resistance gene cluster.
86	Scaffold_14_gene_3598	vanR_in_vanI_cl	glycopeptide resistance gene cluster, vanR	glycopeptide antibiotic	antibiotic target alteration	40.44	4.2711e-58	ARO:3003728	240	225	Also known as vanRI, is the regulatory transcriptional activator in the vanSR regulator within the vanI glycopeptide resistance gene cluster.
87	Scaffold_71_gene_7779	vanR_in_vanI_cl	glycopeptide resistance gene cluster, vanR	glycopeptide antibiotic	antibiotic target alteration	39.22	4.19879e-53	ARO:3003728	227	232	Also known as vanRI, is the regulatory transcriptional activator in the vanSR regulator within the vanI glycopeptide resistance gene cluster.
88	Scaffold_19_gene_4352	vanR_in_vanM_cl	glycopeptide resistance gene cluster, vanR	glycopeptide antibiotic	antibiotic target alteration	39.57	1.88511e-57	ARO:3002928	239	230	Also known as vanRM, is a vanR variant found in the vanM gene cluster.
89	Scaffold_6_gene_1897	vanR_in_vanM_cl	glycopeptide resistance gene cluster, vanR	glycopeptide antibiotic	antibiotic target alteration	36.44	7.26472e-40	ARO:3002928	236	225	Also known as vanRM, is a vanR variant found in the vanM gene cluster.
90	Scaffold_1_gene_368	vanS_in_vanP_cl	glycopeptide resistance gene cluster, vanS	glycopeptide antibiotic	antibiotic target alteration	32.08	2.2286e-32	ARO:3007192	513	212	vanS variant in the vanP cluster.
91	Scaffold_7_gene_2249	vanT_in_vanG_cl	glycopeptide resistance gene cluster, vanT	glycopeptide antibiotic	antibiotic target alteration	36.44	2.85156e-64	ARO:3002972	370	365	Also known as vanTG, is a vanT variant found in the vanG gene cluster.
92	Scaffold_54_gene_7249	vanX_in_vanM_cl	glycopeptide resistance gene cluster, vanX	glycopeptide antibiotic	antibiotic target alteration	36.18	1.44662e-27	ARO:3002953	194	199	Also known as vanXM, is a vanX variant found in the vanM gene cluster.
93	Scaffold_7_gene_2219	vanY_in_vanG_cl	glycopeptide resistance gene cluster, vanY	glycopeptide antibiotic	antibiotic target alteration	34.24	3.16185e-27	ARO:3002959	299	184	Also known as vanYG, is a vanY variant found in the vanG gene cluster.
94	Scaffold_33_gene_5886	vanZ_in_vanF_cl	glycopeptide resistance gene cluster, vanZ	glycopeptide antibiotic	antibiotic target alteration	44.3	2.06148e-19	ARO:3002963	191	79	Also known as vanZF, is a vanZ variant found in the vanF gene cluster.
95	Scaffold_34_gene_6009	lmrB	ATP-binding cassette (ABC) antibiotic efflux pump	lincosamide antibiotic	antibiotic efflux	43.48	1.59644e-132	ARO:3002813	496	460	lmrB is a chromosomally-encoded efflux pump that confers resistance to lincosamides in Bacillus subtilis.
96	Scaffold_3_gene_947	carA	Miscellaneous ABC-F subfamily ATP-binding cassette ribosomal protection proteins	macrolide antibiotic	antibiotic target protection	37.2	3.50967e-17	ARO:3002817	208	164	carA is an ABC-F subfamily protein involved in macrolide resistance. It is found in Streptomyces thermotolerans.
97	Scaffold_44_gene_6701	carA	Miscellaneous ABC-F subfamily ATP-binding cassette ribosomal protection proteins	macrolide antibiotic	antibiotic target protection	32.66	1.10537e-14	ARO:3002817	226	199	carA is an ABC-F subfamily protein involved in macrolide resistance. It is found in Streptomyces thermotolerans.
98	Scaffold_69_gene_7734	macA	ATP-binding cassette (ABC) antibiotic efflux pump	macrolide antibiotic	antibiotic efflux	41.18	1.47831e-79	ARO:3000533	394	357	MacA is a membrane fusion protein that forms an antibiotic efflux complex with MacB and TolC. macA corresponds to 1 locus in Pseudomonas aeruginosa PAO1 and 1 locus in Pseudomonas aeruginosa LESB58.
99	Scaffold_42_gene_6564	macA	ATP-binding cassette (ABC) antibiotic efflux pump	macrolide antibiotic	antibiotic efflux	36.08	2.995e-59	ARO:3000533	366	352	MacA is a membrane fusion protein that forms an antibiotic efflux complex with MacB and TolC. macA corresponds to 1 locus in Pseudomonas aeruginosa PAO1 and 1 locus in Pseudomonas aeruginosa LESB58.
100	Scaffold_42_gene_6565	macB	ATP-binding cassette (ABC) antibiotic efflux pump	macrolide antibiotic	antibiotic efflux	51.54	0	ARO:3000535	649	648	MacB is an ATP-binding cassette (ABC) transporter that exports macrolides with 14- or 15- membered lactones. It forms an antibiotic efflux complex with MacA and TolC. macB corresponds to 1 locus in Pseudomonas aeruginosa PAO1 and 1 locus in Pseudomonas aeruginosa LESB58.
101	Scaffold_69_gene_7735	macB	ATP-binding cassette (ABC) antibiotic efflux pump	macrolide antibiotic	antibiotic efflux	46.22	0	ARO:3000535	647	649	MacB is an ATP-binding cassette (ABC) transporter that exports macrolides with 14- or 15- membered lactones. It forms an antibiotic efflux complex with MacA and TolC. macB corresponds to 1 locus in Pseudomonas aeruginosa PAO1 and 1 locus in Pseudomonas aeruginosa LESB58.
102	Scaffold_6_gene_1895	macB	ATP-binding cassette (ABC) antibiotic efflux pump	macrolide antibiotic	antibiotic efflux	43.07	3.94777e-52	ARO:3000535	253	202	MacB is an ATP-binding cassette (ABC) transporter that exports macrolides with 14- or 15- membered lactones. It forms an antibiotic efflux complex with MacA and TolC. macB corresponds to 1 locus in Pseudomonas aeruginosa PAO1 and 1 locus in Pseudomonas aeruginosa LESB58.
103	Scaffold_26_gene_5225	macB	ATP-binding cassette (ABC) antibiotic efflux pump	macrolide antibiotic	antibiotic efflux	42.29	7.40409e-58	ARO:3000535	254	227	MacB is an ATP-binding cassette (ABC) transporter that exports macrolides with 14- or 15- membered lactones. It forms an antibiotic efflux complex with MacA and TolC. macB corresponds to 1 locus in Pseudomonas aeruginosa PAO1 and 1 locus in Pseudomonas aeruginosa LESB58.
104	Scaffold_18_gene_4230	macB	ATP-binding cassette (ABC) antibiotic efflux pump	macrolide antibiotic	antibiotic efflux	39.3	1.15208e-39	ARO:3000535	251	229	MacB is an ATP-binding cassette (ABC) transporter that exports macrolides with 14- or 15- membered lactones. It forms an antibiotic efflux complex with MacA and TolC. macB corresponds to 1 locus in Pseudomonas aeruginosa PAO1 and 1 locus in Pseudomonas aeruginosa LESB58.
105	Scaffold_73_gene_7813	macB	ATP-binding cassette (ABC) antibiotic efflux pump	macrolide antibiotic	antibiotic efflux	39.17	6.84054e-43	ARO:3000535	241	240	MacB is an ATP-binding cassette (ABC) transporter that exports macrolides with 14- or 15- membered lactones. It forms an antibiotic efflux complex with MacA and TolC. macB corresponds to 1 locus in Pseudomonas aeruginosa PAO1 and 1 locus in Pseudomonas aeruginosa LESB58.
106	Scaffold_8_gene_2410	macB	ATP-binding cassette (ABC) antibiotic efflux pump	macrolide antibiotic	antibiotic efflux	38.64	2.60754e-47	ARO:3000535	229	220	MacB is an ATP-binding cassette (ABC) transporter that exports macrolides with 14- or 15- membered lactones. It forms an antibiotic efflux complex with MacA and TolC. macB corresponds to 1 locus in Pseudomonas aeruginosa PAO1 and 1 locus in Pseudomonas aeruginosa LESB58.
107	Scaffold_22_gene_4780	macB	ATP-binding cassette (ABC) antibiotic efflux pump	macrolide antibiotic	antibiotic efflux	37.95	1.11244e-49	ARO:3000535	234	224	MacB is an ATP-binding cassette (ABC) transporter that exports macrolides with 14- or 15- membered lactones. It forms an antibiotic efflux complex with MacA and TolC. macB corresponds to 1 locus in Pseudomonas aeruginosa PAO1 and 1 locus in Pseudomonas aeruginosa LESB58.
108	Scaffold_27_gene_5375	macB	ATP-binding cassette (ABC) antibiotic efflux pump	macrolide antibiotic	antibiotic efflux	37.81	4.64624e-29	ARO:3000535	256	201	MacB is an ATP-binding cassette (ABC) transporter that exports macrolides with 14- or 15- membered lactones. It forms an antibiotic efflux complex with MacA and TolC. macB corresponds to 1 locus in Pseudomonas aeruginosa PAO1 and 1 locus in Pseudomonas aeruginosa LESB58.
109	Scaffold_13_gene_3465	macB	ATP-binding cassette (ABC) antibiotic efflux pump	macrolide antibiotic	antibiotic efflux	37.5	7.44997e-36	ARO:3000535	366	232	MacB is an ATP-binding cassette (ABC) transporter that exports macrolides with 14- or 15- membered lactones. It forms an antibiotic efflux complex with MacA and TolC. macB corresponds to 1 locus in Pseudomonas aeruginosa PAO1 and 1 locus in Pseudomonas aeruginosa LESB58.
110	Scaffold_23_gene_4925	macB	ATP-binding cassette (ABC) antibiotic efflux pump	macrolide antibiotic	antibiotic efflux	37.44	1.10095e-38	ARO:3000535	242	227	MacB is an ATP-binding cassette (ABC) transporter that exports macrolides with 14- or 15- membered lactones. It forms an antibiotic efflux complex with MacA and TolC. macB corresponds to 1 locus in Pseudomonas aeruginosa PAO1 and 1 locus in Pseudomonas aeruginosa LESB58.
111	Scaffold_42_gene_6550	macB	ATP-binding cassette (ABC) antibiotic efflux pump	macrolide antibiotic	antibiotic efflux	36.94	1.5138e-38	ARO:3000535	243	222	MacB is an ATP-binding cassette (ABC) transporter that exports macrolides with 14- or 15- membered lactones. It forms an antibiotic efflux complex with MacA and TolC. macB corresponds to 1 locus in Pseudomonas aeruginosa PAO1 and 1 locus in Pseudomonas aeruginosa LESB58.
112	Scaffold_2_gene_503	macB	ATP-binding cassette (ABC) antibiotic efflux pump	macrolide antibiotic	antibiotic efflux	36.32	1.19244e-28	ARO:3000535	260	201	MacB is an ATP-binding cassette (ABC) transporter that exports macrolides with 14- or 15- membered lactones. It forms an antibiotic efflux complex with MacA and TolC. macB corresponds to 1 locus in Pseudomonas aeruginosa PAO1 and 1 locus in Pseudomonas aeruginosa LESB58.
113	Scaffold_25_gene_5062	macB	ATP-binding cassette (ABC) antibiotic efflux pump	macrolide antibiotic	antibiotic efflux	35.22	1.60118e-38	ARO:3000535	253	230	MacB is an ATP-binding cassette (ABC) transporter that exports macrolides with 14- or 15- membered lactones. It forms an antibiotic efflux complex with MacA and TolC. macB corresponds to 1 locus in Pseudomonas aeruginosa PAO1 and 1 locus in Pseudomonas aeruginosa LESB58.
114	Scaffold_33_gene_5867	macB	ATP-binding cassette (ABC) antibiotic efflux pump	macrolide antibiotic	antibiotic efflux	35.09	1.58205e-41	ARO:3000535	243	265	MacB is an ATP-binding cassette (ABC) transporter that exports macrolides with 14- or 15- membered lactones. It forms an antibiotic efflux complex with MacA and TolC. macB corresponds to 1 locus in Pseudomonas aeruginosa PAO1 and 1 locus in Pseudomonas aeruginosa LESB58.
115	Scaffold_49_gene_7001	macB	ATP-binding cassette (ABC) antibiotic efflux pump	macrolide antibiotic	antibiotic efflux	34.53	9.4947e-32	ARO:3000535	247	223	MacB is an ATP-binding cassette (ABC) transporter that exports macrolides with 14- or 15- membered lactones. It forms an antibiotic efflux complex with MacA and TolC. macB corresponds to 1 locus in Pseudomonas aeruginosa PAO1 and 1 locus in Pseudomonas aeruginosa LESB58.
116	Scaffold_11_gene_2984	macB	ATP-binding cassette (ABC) antibiotic efflux pump	macrolide antibiotic	antibiotic efflux	34.33	1.37989e-34	ARO:3000535	241	233	MacB is an ATP-binding cassette (ABC) transporter that exports macrolides with 14- or 15- membered lactones. It forms an antibiotic efflux complex with MacA and TolC. macB corresponds to 1 locus in Pseudomonas aeruginosa PAO1 and 1 locus in Pseudomonas aeruginosa LESB58.
117	Scaffold_37_gene_6240	macB	ATP-binding cassette (ABC) antibiotic efflux pump	macrolide antibiotic	antibiotic efflux	34.15	3.07642e-29	ARO:3000535	233	205	MacB is an ATP-binding cassette (ABC) transporter that exports macrolides with 14- or 15- membered lactones. It forms an antibiotic efflux complex with MacA and TolC. macB corresponds to 1 locus in Pseudomonas aeruginosa PAO1 and 1 locus in Pseudomonas aeruginosa LESB58.
118	Scaffold_5_gene_1641	macB	ATP-binding cassette (ABC) antibiotic efflux pump	macrolide antibiotic	antibiotic efflux	33.99	5.96316e-25	ARO:3000535	372	203	MacB is an ATP-binding cassette (ABC) transporter that exports macrolides with 14- or 15- membered lactones. It forms an antibiotic efflux complex with MacA and TolC. macB corresponds to 1 locus in Pseudomonas aeruginosa PAO1 and 1 locus in Pseudomonas aeruginosa LESB58.
119	Scaffold_4_gene_1382	macB	ATP-binding cassette (ABC) antibiotic efflux pump	macrolide antibiotic	antibiotic efflux	33.7	3.78784e-23	ARO:3000535	240	181	MacB is an ATP-binding cassette (ABC) transporter that exports macrolides with 14- or 15- membered lactones. It forms an antibiotic efflux complex with MacA and TolC. macB corresponds to 1 locus in Pseudomonas aeruginosa PAO1 and 1 locus in Pseudomonas aeruginosa LESB58.
120	Scaffold_14_gene_3539	macB	ATP-binding cassette (ABC) antibiotic efflux pump	macrolide antibiotic	antibiotic efflux	32.88	1.29585e-35	ARO:3000535	223	219	MacB is an ATP-binding cassette (ABC) transporter that exports macrolides with 14- or 15- membered lactones. It forms an antibiotic efflux complex with MacA and TolC. macB corresponds to 1 locus in Pseudomonas aeruginosa PAO1 and 1 locus in Pseudomonas aeruginosa LESB58.
121	Scaffold_20_gene_4457	macB	ATP-binding cassette (ABC) antibiotic efflux pump	macrolide antibiotic	antibiotic efflux	32.27	7.52477e-26	ARO:3000535	361	220	MacB is an ATP-binding cassette (ABC) transporter that exports macrolides with 14- or 15- membered lactones. It forms an antibiotic efflux complex with MacA and TolC. macB corresponds to 1 locus in Pseudomonas aeruginosa PAO1 and 1 locus in Pseudomonas aeruginosa LESB58.
122	Scaffold_4_gene_1331	mreA	major facilitator superfamily (MFS) antibiotic efflux pump	macrolide antibiotic	antibiotic efflux	38.62	1.90397e-71	ARO:3007050	317	290	mreA is a macrolide efflux pump.
123	Scaffold_57_gene_7342	mreA	major facilitator superfamily (MFS) antibiotic efflux pump	macrolide antibiotic	antibiotic efflux	36.18	2.96163e-52	ARO:3007050	314	293	mreA is a macrolide efflux pump.
124	Scaffold_4_gene_1374	oleC	ATP-binding cassette (ABC) antibiotic efflux pump	macrolide antibiotic	antibiotic efflux	53.42	2.09964e-77	ARO:3003748	254	219	oleC is an ABC transporter isolated from Streptomyces antibioticus and is involved in oleandomycin secretion.
125	Scaffold_2_gene_493	oleC	ATP-binding cassette (ABC) antibiotic efflux pump	macrolide antibiotic	antibiotic efflux	34.84	2.69082e-41	ARO:3003748	247	221	oleC is an ABC transporter isolated from Streptomyces antibioticus and is involved in oleandomycin secretion.
126	Scaffold_11_gene_3016	oleC	ATP-binding cassette (ABC) antibiotic efflux pump	macrolide antibiotic	antibiotic efflux	32.09	9.26315e-28	ARO:3003748	238	215	oleC is an ABC transporter isolated from Streptomyces antibioticus and is involved in oleandomycin secretion.
127	Scaffold_43_gene_6655	chrB	non-erm 23S ribosomal RNA methyltransferase (G748)	macrolide antibiotic, lincosamide antibiotic	antibiotic target alteration	36.78	5.53442e-43	ARO:3001302	270	242	ChrB is a methyltransferase found in Streptomyces bikiniensis and confers resistance to chalcomycin, mycinamicin, and tylosin. Specifically, this enzyme adds a methyl group to guanosine 748 (E. coli numbering). chrB is found in the chalcomycin biosynthetic cluster and is responsible for self-resistance in S. bikiniensis.
128	Scaffold_1_gene_68	efrA	ATP-binding cassette (ABC) antibiotic efflux pump	macrolide antibiotic, rifamycin antibiotic, fluoroquinolone antibiotic	antibiotic efflux	45.45	0	ARO:3003948	575	572	efrA is a part of the EfrAB efflux pump, and both efrA and efrB are necessary to confer drug resistance.
129	Scaffold_2_gene_597	efrA	ATP-binding cassette (ABC) antibiotic efflux pump	macrolide antibiotic, rifamycin antibiotic, fluoroquinolone antibiotic	antibiotic efflux	35.76	1.73944e-126	ARO:3003948	581	576	efrA is a part of the EfrAB efflux pump, and both efrA and efrB are necessary to confer drug resistance.
130	Scaffold_39_gene_6371	msbA	ATP-binding cassette (ABC) antibiotic efflux pump	nitroimidazole antibiotic	antibiotic efflux	100	0	ARO:3003950	583	582	MsbA is a multidrug resistance transporter homolog from E. coli and belongs to a superfamily of transporters that contain an adenosine triphosphate (ATP) binding cassette (ABC) which is also called a nucleotide-binding domain (NBD). MsbA is a member of the MDR-ABC transporter group by sequence homology. MsbA transports lipid A, a major component of the bacterial outer cell membrane, and is the on…
131	Scaffold_7_gene_2147	msbA	ATP-binding cassette (ABC) antibiotic efflux pump	nitroimidazole antibiotic	antibiotic efflux	33.73	3.49495e-105	ARO:3003950	571	581	MsbA is a multidrug resistance transporter homolog from E. coli and belongs to a superfamily of transporters that contain an adenosine triphosphate (ATP) binding cassette (ABC) which is also called a nucleotide-binding domain (NBD). MsbA is a member of the MDR-ABC transporter group by sequence homology. MsbA transports lipid A, a major component of the bacterial outer cell membrane, and is the on…
132	Scaffold_29_gene_5547	sta	streptothricin acetyltransferase (SAT)	nucleoside antibiotic	antibiotic inactivation	34.31	7.71833e-12	ARO:3004699	149	102	Streptothricin acetyltransferase gene (STAT gene) that confers streptothricin resistance on Escherichia coli and Bacillus subtilis.
133	Scaffold_26_gene_5181	tmrB	tunicamycin resistance protein	nucleoside antibiotic	reduced permeability to antibiotic	34.88	1.0287e-35	ARO:3003059	181	172	tmrB is an ATP-binding tunicamycin resistance protein found in Bacillus subtilis.
134	Scaffold_5_gene_1589	mdtN	major facilitator superfamily (MFS) antibiotic efflux pump	nucleoside antibiotic, disinfecting agents and antiseptics	antibiotic efflux	99.71	0	ARO:3003548	344	343	Multidrug resistance efflux pump. Could be involved in resistance to puromycin, acriflavine and tetraphenylarsonium chloride.
135	Scaffold_9_gene_2567	mdtN	major facilitator superfamily (MFS) antibiotic efflux pump	nucleoside antibiotic, disinfecting agents and antiseptics	antibiotic efflux	32.76	4.31573e-42	ARO:3003548	286	293	Multidrug resistance efflux pump. Could be involved in resistance to puromycin, acriflavine and tetraphenylarsonium chloride.
136	Scaffold_5_gene_1590	mdtO	major facilitator superfamily (MFS) antibiotic efflux pump	nucleoside antibiotic, disinfecting agents and antiseptics	antibiotic efflux	99.12	0	ARO:3003549	684	683	Multidrug resistance efflux pump. Could be involved in resistance to puromycin, acriflavine and tetraphenylarsonium chloride.
137	Scaffold_5_gene_1591	mdtP	major facilitator superfamily (MFS) antibiotic efflux pump	nucleoside antibiotic, disinfecting agents and antiseptics	antibiotic efflux	98.16	0	ARO:3003550	489	488	Multidrug resistance efflux pump. Could be involved in resistance to puromycin, acriflavine and tetraphenylarsonium chloride.
138	Scaffold_3_gene_1006	mdtP	major facilitator superfamily (MFS) antibiotic efflux pump	nucleoside antibiotic, disinfecting agents and antiseptics	antibiotic efflux	35.41	4.06843e-84	ARO:3003550	506	466	Multidrug resistance efflux pump. Could be involved in resistance to puromycin, acriflavine and tetraphenylarsonium chloride.
139	Scaffold_29_gene_5512	mdtM	major facilitator superfamily (MFS) antibiotic efflux pump	nucleoside antibiotic, lincosamide antibiotic, fluoroquinolone antibiotic, phenicol antibiotic, disinfecting agents and antiseptics	antibiotic efflux	97.8	0	ARO:3001214	411	409	Multidrug resistance protein MdtM.
140	Scaffold_58_gene_7365	optrA	Miscellaneous ABC-F subfamily ATP-binding cassette ribosomal protection proteins	oxazolidinone antibiotic, phenicol antibiotic	antibiotic target protection	36.85	9.4514e-137	ARO:3003746	644	635	OptrA is a member of the ABC-F protein subfamily that confers resistance to oxazolidinones. The gene encoding the protein was originally isolated from a plasmid in Enterococcus faecalis and Enterococcus faecium.
141	Scaffold_2_gene_588	optrA	Miscellaneous ABC-F subfamily ATP-binding cassette ribosomal protection proteins	oxazolidinone antibiotic, phenicol antibiotic	antibiotic target protection	34.88	3.50193e-109	ARO:3003746	623	625	OptrA is a member of the ABC-F protein subfamily that confers resistance to oxazolidinones. The gene encoding the protein was originally isolated from a plasmid in Enterococcus faecalis and Enterococcus faecium.
142	Scaffold_73_gene_7824	optrA	Miscellaneous ABC-F subfamily ATP-binding cassette ribosomal protection proteins	oxazolidinone antibiotic, phenicol antibiotic	antibiotic target protection	32.14	3.20511e-86	ARO:3003746	531	532	OptrA is a member of the ABC-F protein subfamily that confers resistance to oxazolidinones. The gene encoding the protein was originally isolated from a plasmid in Enterococcus faecalis and Enterococcus faecium.
143	Scaffold_34_gene_5975	mecD	methicillin resistant PBP2	penam	antibiotic target replacement	36.28	3.10332e-129	ARO:3004185	676	623	mecD is a PBP2a variant identified on a genomic resistance island in Macrococcus caseolyticus. MecD confers resistance to methicillin and other beta-lactam antibiotics through the production of an alternative low-affinity PBP. First described by Schwendener et al. 2017 and identified from canine and bovine sources.
144	Scaffold_25_gene_5068	AcrF	resistance-nodulation-cell division (RND) antibiotic efflux pump	penam, cephalosporin, cephamycin, fluoroquinolone antibiotic	antibiotic efflux	99.52	0	ARO:3000502	1035	1034	AcrF is a inner membrane transporter, similar to AcrB.
145	Scaffold_17_gene_4097	NmcR	NmcA beta-lactamase	penam, cephamycin, carbapenem, cephalosporin	antibiotic inactivation	33.9	4.31456e-49	ARO:3003665	306	295	NmcR is a homolog of the LysR regulator found in Enterobacter cloacae that contribute to the regulation of NmcA beta-lactamase.
146	Scaffold_14_gene_3485	gadW	resistance-nodulation-cell division (RND) antibiotic efflux pump	penam, fluoroquinolone antibiotic, macrolide antibiotic	antibiotic efflux	93.8	1.46165e-171	ARO:3003838	243	242	GadW is an AraC-family regulator that promotes mdtEF expression to confer multidrug resistance. GadW inhibits GadX-dependent activation. GadW clearly represses gadX and, in situations where GadX is missing, activates gadA and gadBC.
147	Scaffold_45_gene_6802	gadW	resistance-nodulation-cell division (RND) antibiotic efflux pump	penam, fluoroquinolone antibiotic, macrolide antibiotic	antibiotic efflux	35.02	2.62381e-41	ARO:3003838	254	237	GadW is an AraC-family regulator that promotes mdtEF expression to confer multidrug resistance. GadW inhibits GadX-dependent activation. GadW clearly represses gadX and, in situations where GadX is missing, activates gadA and gadBC.
148	Scaffold_14_gene_3484	gadX	resistance-nodulation-cell division (RND) antibiotic efflux pump	penam, fluoroquinolone antibiotic, macrolide antibiotic	antibiotic efflux	98.54	0	ARO:3000508	275	274	GadX is an AraC-family regulator that promotes mdtEF expression to confer multidrug resistance.
149	Scaffold_80_gene_7930	gadX	resistance-nodulation-cell division (RND) antibiotic efflux pump	penam, fluoroquinolone antibiotic, macrolide antibiotic	antibiotic efflux	38.66	1.27468e-42	ARO:3000508	254	194	GadX is an AraC-family regulator that promotes mdtEF expression to confer multidrug resistance.
150	Scaffold_5_gene_1560	gadX	resistance-nodulation-cell division (RND) antibiotic efflux pump	penam, fluoroquinolone antibiotic, macrolide antibiotic	antibiotic efflux	33.33	4.008e-38	ARO:3000508	254	228	GadX is an AraC-family regulator that promotes mdtEF expression to confer multidrug resistance.
151	Scaffold_14_gene_3488	mdtE	resistance-nodulation-cell division (RND) antibiotic efflux pump	penam, fluoroquinolone antibiotic, macrolide antibiotic	antibiotic efflux	99.74	0	ARO:3000795	386	385	MdtE is the membrane fusion protein of the MdtEF multidrug efflux complex. It shares 70% sequence similarity with AcrA.
152	Scaffold_14_gene_3487	mdtF	resistance-nodulation-cell division (RND) antibiotic efflux pump	penam, fluoroquinolone antibiotic, macrolide antibiotic	antibiotic efflux	99.81	0	ARO:3000796	1038	1037	MdtF is the multidrug inner membrane transporter for the MdtEF-TolC efflux complex.
153	Scaffold_3_gene_803	evgS	major facilitator superfamily (MFS) antibiotic efflux pump, resistance-nodulation-cell division (RND) antibiotic efflux pump	penam, fluoroquinolone antibiotic, macrolide antibiotic, tetracycline antibiotic	antibiotic efflux	99	0	ARO:3000833	1198	1197	EvgS is a sensor protein that phosphorylates the regulatory protein EvgA. evgS corresponds to 1 locus in Pseudomonas aeruginosa PAO1 and 1 locus in Pseudomonas aeruginosa LESB58.
154	Scaffold_3_gene_929	evgS	major facilitator superfamily (MFS) antibiotic efflux pump, resistance-nodulation-cell division (RND) antibiotic efflux pump	penam, fluoroquinolone antibiotic, macrolide antibiotic, tetracycline antibiotic	antibiotic efflux	39.05	2.62753e-36	ARO:3000833	950	379	EvgS is a sensor protein that phosphorylates the regulatory protein EvgA. evgS corresponds to 1 locus in Pseudomonas aeruginosa PAO1 and 1 locus in Pseudomonas aeruginosa LESB58.
155	Scaffold_18_gene_4259	evgS	major facilitator superfamily (MFS) antibiotic efflux pump, resistance-nodulation-cell division (RND) antibiotic efflux pump	penam, fluoroquinolone antibiotic, macrolide antibiotic, tetracycline antibiotic	antibiotic efflux	35.25	8.63849e-16	ARO:3000833	130	122	EvgS is a sensor protein that phosphorylates the regulatory protein EvgA. evgS corresponds to 1 locus in Pseudomonas aeruginosa PAO1 and 1 locus in Pseudomonas aeruginosa LESB58.
156	Scaffold_14_gene_3647	CRP	resistance-nodulation-cell division (RND) antibiotic efflux pump	penam, macrolide antibiotic, fluoroquinolone antibiotic	antibiotic efflux	99.52	1.20143e-158	ARO:3000518	211	210	CRP is a global regulator that represses MdtEF multidrug efflux pump expression.
157	Scaffold_83_gene_7954	TEM-1	TEM beta-lactamase	penam, monobactam, penem, cephalosporin	antibiotic inactivation	100	0	ARO:3000873	287	286	TEM-1 is a broad-spectrum beta-lactamase found in many Gram-negative bacteria. Confers resistance to penicillins and first generation cephalosphorins.
158	Scaffold_20_gene_4486	Kpne_OmpK37	General Bacterial Porin with reduced permeability to beta-lactams	penem, cephalosporin, cephamycin, penam, carbapenem, monobactam	reduced permeability to antibiotic	78.27	0	ARO:3004122	378	382	Klebsiella pneumoniae outer membrane porin protein. Is preferentially detected in porin-deficient strains. Functional characterization of this new porin revealed a narrower pore than those of porins OmpK35 and OmpK36, which did not allow penetration by certain beta-lactams. Also, when a resistant strain expresses porin OmpK37 is less susceptible to cefotaxime and cefoxitin than when it is express…
159	Scaffold_3_gene_932	Kpne_OmpK37	General Bacterial Porin with reduced permeability to beta-lactams	penem, cephalosporin, cephamycin, penam, carbapenem, monobactam	reduced permeability to antibiotic	64.32	1.64958e-154	ARO:3004122	375	384	Klebsiella pneumoniae outer membrane porin protein. Is preferentially detected in porin-deficient strains. Functional characterization of this new porin revealed a narrower pore than those of porins OmpK35 and OmpK36, which did not allow penetration by certain beta-lactams. Also, when a resistant strain expresses porin OmpK37 is less susceptible to cefotaxime and cefoxitin than when it is express…
160	Scaffold_8_gene_2470	Kpne_OmpK37	General Bacterial Porin with reduced permeability to beta-lactams	penem, cephalosporin, cephamycin, penam, carbapenem, monobactam	reduced permeability to antibiotic	61.72	1.54423e-150	ARO:3004122	366	384	Klebsiella pneumoniae outer membrane porin protein. Is preferentially detected in porin-deficient strains. Functional characterization of this new porin revealed a narrower pore than those of porins OmpK35 and OmpK36, which did not allow penetration by certain beta-lactams. Also, when a resistant strain expresses porin OmpK37 is less susceptible to cefotaxime and cefoxitin than when it is express…
161	Scaffold_30_gene_5651	Kpne_OmpK37	General Bacterial Porin with reduced permeability to beta-lactams	penem, cephalosporin, cephamycin, penam, carbapenem, monobactam	reduced permeability to antibiotic	60.27	2.84004e-150	ARO:3004122	352	375	Klebsiella pneumoniae outer membrane porin protein. Is preferentially detected in porin-deficient strains. Functional characterization of this new porin revealed a narrower pore than those of porins OmpK35 and OmpK36, which did not allow penetration by certain beta-lactams. Also, when a resistant strain expresses porin OmpK37 is less susceptible to cefotaxime and cefoxitin than when it is express…
162	Scaffold_54_gene_7232	Kpne_OmpK37	General Bacterial Porin with reduced permeability to beta-lactams	penem, cephalosporin, cephamycin, penam, carbapenem, monobactam	reduced permeability to antibiotic	59.78	2.79718e-28	ARO:3004122	97	92	Klebsiella pneumoniae outer membrane porin protein. Is preferentially detected in porin-deficient strains. Functional characterization of this new porin revealed a narrower pore than those of porins OmpK35 and OmpK36, which did not allow penetration by certain beta-lactams. Also, when a resistant strain expresses porin OmpK37 is less susceptible to cefotaxime and cefoxitin than when it is express…
163	Scaffold_27_gene_5379	Kpne_OmpK37	General Bacterial Porin with reduced permeability to beta-lactams	penem, cephalosporin, cephamycin, penam, carbapenem, monobactam	reduced permeability to antibiotic	58.66	3.49485e-136	ARO:3004122	363	387	Klebsiella pneumoniae outer membrane porin protein. Is preferentially detected in porin-deficient strains. Functional characterization of this new porin revealed a narrower pore than those of porins OmpK35 and OmpK36, which did not allow penetration by certain beta-lactams. Also, when a resistant strain expresses porin OmpK37 is less susceptible to cefotaxime and cefoxitin than when it is express…
164	Scaffold_18_gene_4188	Kpne_OmpK37	General Bacterial Porin with reduced permeability to beta-lactams	penem, cephalosporin, cephamycin, penam, carbapenem, monobactam	reduced permeability to antibiotic	53.3	6.51322e-119	ARO:3004122	372	394	Klebsiella pneumoniae outer membrane porin protein. Is preferentially detected in porin-deficient strains. Functional characterization of this new porin revealed a narrower pore than those of porins OmpK35 and OmpK36, which did not allow penetration by certain beta-lactams. Also, when a resistant strain expresses porin OmpK37 is less susceptible to cefotaxime and cefoxitin than when it is express…
165	Scaffold_3_gene_899	ArnT	pmr phosphoethanolamine transferase	peptide antibiotic	antibiotic target alteration	63.88	0	ARO:3005053	551	551	ArnT is involved in Cell Wall Biosynthesis, specifically 4-amino-4-deoxy-L-arabinose (Ara4N). It confers resistance to peptide antibiotics.
166	Scaffold_27_gene_5351	OmpA	General Bacterial Porin with reduced permeability to peptide antibiotics	peptide antibiotic	reduced permeability to antibiotic	84.55	0	ARO:3005044	351	356	OmpA is a porin that confers resistance to beta-lactam antibiotics.
167	Scaffold_32_gene_5814	OmpA	General Bacterial Porin with reduced permeability to peptide antibiotics	peptide antibiotic	reduced permeability to antibiotic	34.71	1.86907e-13	ARO:3005044	220	121	OmpA is a porin that confers resistance to beta-lactam antibiotics.
168	Scaffold_3_gene_902	PmrF	pmr phosphoethanolamine transferase	peptide antibiotic	antibiotic target alteration	99.69	0	ARO:3003578	323	322	PmrF is required for the synthesis and transfer of 4-amino-4-deoxy-L-arabinose (Ara4N) to Lipid A, which allows gram-negative bacteria to resist the antimicrobial activity of cationic antimicrobial peptides and antibiotics such as polymyxin. pmrF corresponds to 1 locus in Pseudomonas aeruginosa PAO1 and 1 locus in Pseudomonas aeruginosa LESB58.
169	Scaffold_3_gene_936	YojI	ATP-binding cassette (ABC) antibiotic efflux pump	peptide antibiotic	antibiotic efflux	99.82	0	ARO:3003952	548	547	YojI mediates resistance to the peptide antibiotic microcin J25 when it is expressed from a multicopy vector. YojI is capable of pumping out microcin molecules. The outer membrane protein TolC in addition to YojI is required for export of microcin J25 out of the cell. Microcin J25 is thus the first known substrate for YojI.
170	Scaffold_3_gene_901	arnA	pmr phosphoethanolamine transferase	peptide antibiotic	antibiotic target alteration	69.85	0	ARO:3002985	661	650	arnA modifies lipid A with 4-amino-4-deoxy-L-arabinose (Ara4N) which allows gram-negative bacteria to resist the antimicrobial activity of cationic antimicrobial peptides and antibiotics such as polymyxin. arnA is found in E. coli and P. aeruginosa.
171	Scaffold_26_gene_5272	arnA	pmr phosphoethanolamine transferase	peptide antibiotic	antibiotic target alteration	37.37	1.24092e-12	ARO:3002985	191	99	arnA modifies lipid A with 4-amino-4-deoxy-L-arabinose (Ara4N) which allows gram-negative bacteria to resist the antimicrobial activity of cationic antimicrobial peptides and antibiotics such as polymyxin. arnA is found in E. coli and P. aeruginosa.
172	Scaffold_16_gene_3906	bacA	undecaprenyl pyrophosphate related proteins	peptide antibiotic	antibiotic target alteration	99.63	0	ARO:3002986	274	273	The bacA gene product (BacA) recycles undecaprenyl pyrophosphate during cell wall biosynthesis which confers resistance to bacitracin.
173	Scaffold_2_gene_576	bacA	undecaprenyl pyrophosphate related proteins	peptide antibiotic	antibiotic target alteration	50.18	5.66746e-90	ARO:3002986	276	275	The bacA gene product (BacA) recycles undecaprenyl pyrophosphate during cell wall biosynthesis which confers resistance to bacitracin.
174	Scaffold_5_gene_1564	basS	pmr phosphoethanolamine transferase	peptide antibiotic	antibiotic target alteration, antibiotic efflux	34.72	4.46351e-25	ARO:3003583	367	265	Histidine protein kinase sensor Lipid A modification gene; part of a two-component system involved in polymyxin resistance that senses high extracellular Fe(2+).
175	Scaffold_79_gene_7913	bcrA	ATP-binding cassette (ABC) antibiotic efflux pump	peptide antibiotic	antibiotic efflux	40.78	1.43647e-41	ARO:3002987	291	206	bcrA is an ABC transporter found in Bacillus licheniformis that confers bacitracin resistance.
176	Scaffold_11_gene_2918	bcrA	ATP-binding cassette (ABC) antibiotic efflux pump	peptide antibiotic	antibiotic efflux	39.93	1.98048e-67	ARO:3002987	308	303	bcrA is an ABC transporter found in Bacillus licheniformis that confers bacitracin resistance.
177	Scaffold_7_gene_2140	bcrA	ATP-binding cassette (ABC) antibiotic efflux pump	peptide antibiotic	antibiotic efflux	34.55	2.57273e-46	ARO:3002987	300	301	bcrA is an ABC transporter found in Bacillus licheniformis that confers bacitracin resistance.
178	Scaffold_21_gene_4559	bcrA	ATP-binding cassette (ABC) antibiotic efflux pump	peptide antibiotic	antibiotic efflux	34.52	4.96963e-54	ARO:3002987	301	310	bcrA is an ABC transporter found in Bacillus licheniformis that confers bacitracin resistance.
179	Scaffold_4_gene_1145	bcrA	ATP-binding cassette (ABC) antibiotic efflux pump	peptide antibiotic	antibiotic efflux	33.44	2.13322e-47	ARO:3002987	312	323	bcrA is an ABC transporter found in Bacillus licheniformis that confers bacitracin resistance.
180	Scaffold_15_gene_3795	bcrA	ATP-binding cassette (ABC) antibiotic efflux pump	peptide antibiotic	antibiotic efflux	33.03	7.62814e-27	ARO:3002987	314	218	bcrA is an ABC transporter found in Bacillus licheniformis that confers bacitracin resistance.
181	Scaffold_33_gene_5936	bcrA	ATP-binding cassette (ABC) antibiotic efflux pump	peptide antibiotic	antibiotic efflux	32.72	1.81693e-29	ARO:3002987	328	217	bcrA is an ABC transporter found in Bacillus licheniformis that confers bacitracin resistance.
182	Scaffold_31_gene_5730	bcrA	ATP-binding cassette (ABC) antibiotic efflux pump	peptide antibiotic	antibiotic efflux	32.2	8.89899e-22	ARO:3002987	353	205	bcrA is an ABC transporter found in Bacillus licheniformis that confers bacitracin resistance.
183	Scaffold_16_gene_3867	cprR	pmr phosphoethanolamine transferase	peptide antibiotic	antibiotic target alteration, antibiotic efflux	36.32	1.79891e-43	ARO:3005063	220	223	cprR is one part of a two-component regulatory system. It with its counterpart cprS induce the Arn operon to confer resistance to peptide antibiotics.
184	Scaffold_5_gene_1562	eptA	pmr phosphoethanolamine transferase	peptide antibiotic	antibiotic target alteration	99.63	0	ARO:3003576	548	547	PmrC mediates the modification of Lipid A by the addition of 4-amino-4-deoxy-L-arabinose (L-Ara4N) and phosphoethanolamine, resulting in a less negative cell membrane and decreased binding of polymyxin B.
185	Scaffold_32_gene_5820	eptB	pmr phosphoethanolamine transferase	peptide antibiotic	antibiotic target alteration	81.56	0	ARO:3005047	564	553	eptB is a phosphoethanolamine transferase. It confers resistance to peptide antibiotics.
186	Scaffold_8_gene_2394	rosA	major facilitator superfamily (MFS) antibiotic efflux pump	peptide antibiotic	antibiotic efflux	71.18	0	ARO:3003048	407	406	rosA is part of an efflux pump/potassium antiporter system (RosAB) in Yersinia that confers resistance to cationic antimicrobial peptides such as polymyxin B.
187	Scaffold_8_gene_2393	rosB	major facilitator superfamily (MFS) antibiotic efflux pump	peptide antibiotic	antibiotic efflux	74.64	0	ARO:3003049	559	548	rosB is part of an efflux pump/potassium antiporter system (RosAB) in Yersinia that confers resistance to cationic antimicrobial peptides such as polymyxin B.
188	Scaffold_40_gene_6433	ugd	pmr phosphoethanolamine transferase	peptide antibiotic	antibiotic target alteration	82.99	0	ARO:3003577	389	388	PmrE is required for the synthesis and transfer of 4-amino-4-deoxy-L-arabinose (Ara4N) to Lipid A, which allows gram-negative bacteria to resist the antimicrobial activity of cationic antimicrobial peptides and antibiotics such as polymyxin.
189	Scaffold_23_gene_4843	OprM	resistance-nodulation-cell division (RND) antibiotic efflux pump	peptide antibiotic, diaminopyrimidine antibiotic, sulfonamide antibiotic, penam, cephalosporin, phenicol antibiotic, monobactam, macrolide antibiotic, aminocoumarin antibiotic, carbapenem, tetracycline antibiotic, fluoroquinolone antibiotic, penem, cephamycin, aminoglycoside antibiotic, disinfecting agents and antiseptics	antibiotic efflux	44.83	1.40412e-118	ARO:3000379	461	464	OprM is an outer membrane factor protein found in Pseudomonas aeruginosa and Burkholderia vietnamiensis. It is part of the MexAB-OprM, MexVW-OprM, MexXY-OprM and the AmrAB-OprM complex.
190	Scaffold_9_gene_2521	Kpne_KpnF	major facilitator superfamily (MFS) antibiotic efflux pump	peptide antibiotic, disinfecting agents and antiseptics, tetracycline antibiotic, rifamycin antibiotic, cephalosporin, aminoglycoside antibiotic, macrolide antibiotic	antibiotic efflux	83.49	4.05723e-63	ARO:3004583	110	109	KpnF subunit of KpnEF resembles EbrAB from E. coli. Mutation in KpnEF resulted in increased susceptibility to cefepime, ceftriaxon, colistin, erythromycin, rifampin, tetracycline, and streptomycin as well as enhanced sensitivity toward sodium dodecyl sulfate, deoxycholate, dyes, benzalkonium chloride, chlorhexidine, and triclosan.
191	Scaffold_10_gene_2709	Kpne_KpnH	major facilitator superfamily (MFS) antibiotic efflux pump	peptide antibiotic, macrolide antibiotic, fluoroquinolone antibiotic, carbapenem, aminoglycoside antibiotic, penem, cephalosporin, penam	antibiotic efflux	32.16	4.48121e-47	ARO:3004597	476	426	KpnH consists of ~511 residues, resembles EmrB of E. coli, and is probably a translocase in the KpnGH-TolC efflux protein in K. pneumoniae. Disruption of the pump components KpnG-KpnH signficantly decrease resistance to azithromycin, ceftazidime, ciprofloxacin, ertapenem, erythromycin, gentamicin, imipenem, ticarcillin, norfloxacin, polymyxin-B, piperacillin, spectinomycin, tobramycin, and strept…
192	Scaffold_68_gene_7717	Paer_CpxR	resistance-nodulation-cell division (RND) antibiotic efflux pump	peptide antibiotic, penam, diaminopyrimidine antibiotic, sulfonamide antibiotic, aminocoumarin antibiotic, fluoroquinolone antibiotic, cephalosporin, monobactam, macrolide antibiotic, carbapenem, phenicol antibiotic, tetracycline antibiotic, aminoglycoside antibiotic, cephamycin, penem	antibiotic efflux	47.81	4.26474e-63	ARO:3004054	233	228	CpxR is directly involved in activation of expression of RND efflux pump MexAB-OprM in P. aeruginosa. CpxR is required to enhance mexAB-oprM expression and drug resistance, in the absence of repressor MexR.
193	Scaffold_2_gene_691	Paer_CpxR	resistance-nodulation-cell division (RND) antibiotic efflux pump	peptide antibiotic, penam, diaminopyrimidine antibiotic, sulfonamide antibiotic, aminocoumarin antibiotic, fluoroquinolone antibiotic, cephalosporin, monobactam, macrolide antibiotic, carbapenem, phenicol antibiotic, tetracycline antibiotic, aminoglycoside antibiotic, cephamycin, penem	antibiotic efflux	35.29	6.35063e-18	ARO:3004054	140	119	CpxR is directly involved in activation of expression of RND efflux pump MexAB-OprM in P. aeruginosa. CpxR is required to enhance mexAB-oprM expression and drug resistance, in the absence of repressor MexR.
194	Scaffold_94_gene_8054	EdeQ	Edeine acetyltransferase	peptide antibiotic, polyamine antibiotic	antibiotic inactivation	43.26	2.1613e-37	ARO:3004063	153	141	EdeQ is an N-acetyltransferase enzyme that confers high-level self-resistance to edeine in Brevibacillus brevis, a natural edeine producer. EdeQ converts active edeine to N-acetyledeine, which is ineffective in vivo.
195	Scaffold_9_gene_2522	Kpne_KpnE	major facilitator superfamily (MFS) antibiotic efflux pump	peptide antibiotic, rifamycin antibiotic, macrolide antibiotic, tetracycline antibiotic, disinfecting agents and antiseptics, cephalosporin, aminoglycoside antibiotic	antibiotic efflux	82.2	6.59574e-62	ARO:3004580	122	118	KpnE subunit of KpnEF resembles EbrAB from E. coli. Mutation in KpnEF resulted in increased susceptibility to cefepime, ceftriaxon, colistin, erythromycin, rifampin, tetracycline, and streptomycin as well as enhanced sensitivity toward sodium dodecyl sulfate, deoxycholate, dyes, benzalkonium chloride, chlorhexidine, and triclosan.
196	Scaffold_16_gene_3886	TolC	resistance-nodulation-cell division (RND) antibiotic efflux pump, major facilitator superfamily (MFS) antibiotic efflux pump, ATP-binding cassette (ABC) antibiotic efflux pump	peptide antibiotic, tetracycline antibiotic, rifamycin antibiotic, macrolide antibiotic, penem, penam, fluoroquinolone antibiotic, carbapenem, aminoglycoside antibiotic, cephamycin, cephalosporin, disinfecting agents and antiseptics, glycylcycline, aminocoumarin antibiotic, phenicol antibiotic	antibiotic efflux	100	0	ARO:3000237	494	493	TolC is a protein subunit of many multidrug efflux complexes in Gram negative bacteria. It is an outer membrane efflux protein and is constitutively open. Regulation of efflux activity is often at its periplasmic entrance by other components of the efflux complex.
197	Scaffold_11_gene_3023	Paer_catB6	chloramphenicol acetyltransferase (CAT)	phenicol antibiotic	antibiotic inactivation	44	3.92298e-15	ARO:3002678	187	75	catB6 is a plasmid-encoded variant of the cat gene found in Pseudomonas aeruginosa.
198	Scaffold_9_gene_2579	cmlv	chloramphenicol phosphotransferase	phenicol antibiotic	antibiotic inactivation	35.17	2.81088e-57	ARO:3002700	390	381	cmlv is a chromosome-encoded chloramphenicol phoshotransferase that is found in Streptomyces venezuelae.
199	Scaffold_81_gene_7939	cmlv	chloramphenicol phosphotransferase	phenicol antibiotic	antibiotic inactivation	32.49	3.57773e-57	ARO:3002700	404	397	cmlv is a chromosome-encoded chloramphenicol phoshotransferase that is found in Streptomyces venezuelae.
200	Scaffold_19_gene_4388	cfr(D)	Cfr 23S ribosomal RNA methyltransferase	phenicol antibiotic, lincosamide antibiotic, oxazolidinone antibiotic, streptogramin antibiotic, glycopeptide antibiotic	antibiotic target alteration	35.88	3.45023e-65	ARO:3005021	357	340	cfr(D) is found in Enterococcus faecium. It confers resistance to vancomycin, teicoplanin, and linezolid.
201	Scaffold_8_gene_2402	golS	resistance-nodulation-cell division (RND) antibiotic efflux pump	phenicol antibiotic, monobactam, carbapenem, penem, cephalosporin, penam, cephamycin	antibiotic efflux	42.86	1.93206e-35	ARO:3000504	136	126	GolS is a regulator activated by the presence of golD, and promotes the expression of the MdsABC efflux pump.
202	Scaffold_67_gene_7679	golS	resistance-nodulation-cell division (RND) antibiotic efflux pump	phenicol antibiotic, monobactam, carbapenem, penem, cephalosporin, penam, cephamycin	antibiotic efflux	36.43	1.10737e-22	ARO:3000504	142	129	GolS is a regulator activated by the presence of golD, and promotes the expression of the MdsABC efflux pump.
203	Scaffold_21_gene_4579	ykkC	small multidrug resistance (SMR) antibiotic efflux pump	phenicol antibiotic, tetracycline antibiotic, aminoglycoside antibiotic	antibiotic efflux	60.95	5.89403e-30	ARO:3003063	112	105	ykkC is an SMR-type protein that is a subunit of the ykkCD efflux pump.
204	Scaffold_7_gene_2054	ykkC	small multidrug resistance (SMR) antibiotic efflux pump	phenicol antibiotic, tetracycline antibiotic, aminoglycoside antibiotic	antibiotic efflux	47.56	2.1103e-18	ARO:3003063	110	82	ykkC is an SMR-type protein that is a subunit of the ykkCD efflux pump.
205	Scaffold_21_gene_4580	ykkD	small multidrug resistance (SMR) antibiotic efflux pump	phenicol antibiotic, tetracycline antibiotic, aminoglycoside antibiotic	antibiotic efflux	50.96	2.97146e-31	ARO:3003064	105	104	ykkD is an SMR-type protein that is a subunit of the ykkCD efflux pump.
206	Scaffold_5_gene_1526	ykkD	small multidrug resistance (SMR) antibiotic efflux pump	phenicol antibiotic, tetracycline antibiotic, aminoglycoside antibiotic	antibiotic efflux	39.62	1.94844e-16	ARO:3003064	106	106	ykkD is an SMR-type protein that is a subunit of the ykkCD efflux pump.
207	Scaffold_64_gene_7591	Abau_AbaF	major facilitator superfamily (MFS) antibiotic efflux pump	phosphonic acid antibiotic	antibiotic efflux	41.53	3.59945e-106	ARO:3004573	435	419	Expression of abaF in E. coli resulted in increased resistance to fosfomycin.
208	Scaffold_32_gene_5844	Abau_AbaF	major facilitator superfamily (MFS) antibiotic efflux pump	phosphonic acid antibiotic	antibiotic efflux	38.26	4.46452e-91	ARO:3004573	441	426	Expression of abaF in E. coli resulted in increased resistance to fosfomycin.
209	Scaffold_18_gene_4163	Abau_AbaF	major facilitator superfamily (MFS) antibiotic efflux pump	phosphonic acid antibiotic	antibiotic efflux	37.08	4.42084e-89	ARO:3004573	439	418	Expression of abaF in E. coli resulted in increased resistance to fosfomycin.
210	Scaffold_9_gene_2501	Abau_AbaF	major facilitator superfamily (MFS) antibiotic efflux pump	phosphonic acid antibiotic	antibiotic efflux	36.25	5.02085e-52	ARO:3004573	377	309	Expression of abaF in E. coli resulted in increased resistance to fosfomycin.
211	Scaffold_5_gene_1565	Abau_AbaF	major facilitator superfamily (MFS) antibiotic efflux pump	phosphonic acid antibiotic	antibiotic efflux	34.95	6.36254e-81	ARO:3004573	501	432	Expression of abaF in E. coli resulted in increased resistance to fosfomycin.
212	Scaffold_25_gene_5137	Ctra_murA_FOF	antibiotic-resistant murA transferase	phosphonic acid antibiotic	antibiotic target alteration	33.79	1.0219e-62	ARO:3003785	420	435	Chlamydia murA confers intrinsic resistance to fosfomycin. The presence of an aspartic acid residue in place of the critical cysteine at position 119 that enables fosfomycin binding is believed to be responsible for this intrinsic resistance.
213	Scaffold_2_gene_694	Ctra_murA_FOF	antibiotic-resistant murA transferase	phosphonic acid antibiotic	antibiotic target alteration	33.64	2.04556e-62	ARO:3003785	432	431	Chlamydia murA confers intrinsic resistance to fosfomycin. The presence of an aspartic acid residue in place of the critical cysteine at position 119 that enables fosfomycin binding is believed to be responsible for this intrinsic resistance.
214	Scaffold_2_gene_724	Ctra_murA_FOF	antibiotic-resistant murA transferase	phosphonic acid antibiotic	antibiotic target alteration	33.56	1.98055e-70	ARO:3003785	434	435	Chlamydia murA confers intrinsic resistance to fosfomycin. The presence of an aspartic acid residue in place of the critical cysteine at position 119 that enables fosfomycin binding is believed to be responsible for this intrinsic resistance.
215	Scaffold_11_gene_2970	FosM3	fosfomycin thiol transferase	phosphonic acid antibiotic	antibiotic inactivation	70.64	2.32985e-54	ARO:3007099	110	109	FosM3 is a thiol transferase discovered in human gut microflora that leads to the resistance of fosfomycin.
216	Scaffold_22_gene_4717	mdtG	major facilitator superfamily (MFS) antibiotic efflux pump	phosphonic acid antibiotic	antibiotic efflux	100	0	ARO:3001329	409	408	The MdtG protein, also named YceE, appears to be a member of the major facilitator superfamily of transporters, and it has been reported, when overexpressed, to increase fosfomycin and deoxycholate resistances. mdtG is a member of the marA-soxS-rob regulon.
217	Scaffold_6_gene_1688	mdtG	major facilitator superfamily (MFS) antibiotic efflux pump	phosphonic acid antibiotic	antibiotic efflux	35.32	1.15891e-79	ARO:3001329	411	538	The MdtG protein, also named YceE, appears to be a member of the major facilitator superfamily of transporters, and it has been reported, when overexpressed, to increase fosfomycin and deoxycholate resistances. mdtG is a member of the marA-soxS-rob regulon.
218	Scaffold_12_gene_3125	TaeA	ATP-binding cassette (ABC) antibiotic efflux pump	pleuromutilin antibiotic	antibiotic efflux	45.38	0	ARO:3003986	627	639	Pleuromutilin (Tiamulin) ABC efflux pump found in Paenibacillus sp. LC231, a strain of Paenibacillus isolated from Lechuguilla Cave, NM, USA. Confers resistance to pleuromutilin antibiotics. Described by Pawlowski et al. 2016.
219	Scaffold_29_gene_5566	TaeA	ATP-binding cassette (ABC) antibiotic efflux pump	pleuromutilin antibiotic	antibiotic efflux	37.35	1.54548e-117	ARO:3003986	556	755	Pleuromutilin (Tiamulin) ABC efflux pump found in Paenibacillus sp. LC231, a strain of Paenibacillus isolated from Lechuguilla Cave, NM, USA. Confers resistance to pleuromutilin antibiotics. Described by Pawlowski et al. 2016.
220	Scaffold_27_gene_5359	TaeA	ATP-binding cassette (ABC) antibiotic efflux pump	pleuromutilin antibiotic	antibiotic efflux	32.66	6.00134e-116	ARO:3003986	636	646	Pleuromutilin (Tiamulin) ABC efflux pump found in Paenibacillus sp. LC231, a strain of Paenibacillus isolated from Lechuguilla Cave, NM, USA. Confers resistance to pleuromutilin antibiotics. Described by Pawlowski et al. 2016.
221	Scaffold_76_gene_7866	rphB	rifampin phosphotransferase	rifamycin antibiotic	antibiotic inactivation	76.38	0	ARO:3003992	872	885	rphB is a rifampin phosphotransferase protein found in Paenibacillus sp. LC231, a strain of Paenibacillus isolated from Lechuguilla Cave, NM, USA. Confers resistance to rifamycin antibiotics, specifically rifampin, through rifampin inactivation. Described by Pawlowski et al. 2016.
222	Scaffold_9_gene_2622	rphB	rifampin phosphotransferase	rifamycin antibiotic	antibiotic inactivation	33.75	3.5137e-51	ARO:3003992	793	560	rphB is a rifampin phosphotransferase protein found in Paenibacillus sp. LC231, a strain of Paenibacillus isolated from Lechuguilla Cave, NM, USA. Confers resistance to rifamycin antibiotics, specifically rifampin, through rifampin inactivation. Described by Pawlowski et al. 2016.
223	Scaffold_21_gene_4643	rpoB2	rifamycin-resistant beta-subunit of RNA polymerase (rpoB)	rifamycin antibiotic	antibiotic target alteration, antibiotic target replacement	56.26	0	ARO:3000501	1184	1223	Due to gene duplication, the genomes of Nocardia species include both rifampin-sensitive beta-subunit of RNA polymerase (rpoB) and rifampin-resistant beta-subunit of RNA polymerase (rpoB2) genes, with ~88% similarity between the two gene products. Expression of the rpoB2 variant results in replacement of rifampin sensitivity with rifampin resistance.
224	Scaffold_63_gene_7552	rpoB2	rifamycin-resistant beta-subunit of RNA polymerase (rpoB)	rifamycin antibiotic	antibiotic target alteration, antibiotic target replacement	53.02	0	ARO:3000501	1343	1141	Due to gene duplication, the genomes of Nocardia species include both rifampin-sensitive beta-subunit of RNA polymerase (rpoB) and rifampin-resistant beta-subunit of RNA polymerase (rpoB2) genes, with ~88% similarity between the two gene products. Expression of the rpoB2 variant results in replacement of rifampin sensitivity with rifampin resistance.
225	Scaffold_8_gene_2273	efpA	major facilitator superfamily (MFS) antibiotic efflux pump	rifamycin antibiotic, isoniazid-like antibiotic	antibiotic efflux	34.01	4.60829e-11	ARO:3003955	404	197	efpA is an MFS transporter found in Mycobacterium tuberculosis.
226	Scaffold_7_gene_2166	vmlR	Miscellaneous ABC-F subfamily ATP-binding cassette ribosomal protection proteins	streptogramin antibiotic, lincosamide antibiotic, streptogramin B antibiotic	antibiotic target protection	44.89	1.22235e-179	ARO:3004476	549	744	vmlR is an ABC-F ATPase ribosomal protection protein identified in Bacillus subtilus. Shown to confer resistance to lincomycin and streptogramin A virginiamycin. Described by Crowe-McAuliffe et al. 2018.
227	Scaffold_13_gene_3374	clbB	Cfr 23S ribosomal RNA methyltransferase	streptogramin antibiotic, oxazolidinone antibiotic, lincosamide antibiotic, phenicol antibiotic, streptogramin A antibiotic, pleuromutilin antibiotic	antibiotic target alteration	34.29	7.08741e-56	ARO:3002815	385	347	clbB is a plasmid-encoded cfr gene found in Bacillus brevis.
228	Scaffold_6_gene_1860	vatB	streptogramin vat acetyltransferase	streptogramin antibiotic, streptogramin A antibiotic	antibiotic inactivation	56.6	5.07839e-15	ARO:3002841	170	53	vatB is a plasmid-mediated acetyltransferase found in Staphylococcus aureus.
229	Scaffold_8_gene_2374	vatB	streptogramin vat acetyltransferase	streptogramin antibiotic, streptogramin A antibiotic	antibiotic inactivation	37.14	1.21594e-14	ARO:3002841	184	105	vatB is a plasmid-mediated acetyltransferase found in Staphylococcus aureus.
230	Scaffold_8_gene_2262	vatD	streptogramin vat acetyltransferase	streptogramin antibiotic, streptogramin A antibiotic	antibiotic inactivation	38.26	1.48366e-13	ARO:3002843	207	115	vatD is a transposon-mediated acetyltransferase found in Enterococcus faecium.
231	Scaffold_4_gene_1135	vatH	streptogramin vat acetyltransferase	streptogramin antibiotic, streptogramin A antibiotic	antibiotic inactivation	35.43	2.23483e-13	ARO:3002845	238	127	vatH is a plasmid-mediated acetyltransferase found in Enterococcus faecium.
232	Scaffold_83_gene_7957	sul2	sulfonamide resistant sul	sulfonamide antibiotic	antibiotic target replacement	100	0	ARO:3000412	272	271	Sul2 is a sulfonamide resistant dihydropteroate synthase of Gram-negative bacteria, usually found on small plasmids.
233	Scaffold_50_gene_7041	sul4	sulfonamide resistant sul	sulfonamide antibiotic	antibiotic target replacement	50.54	4.17067e-87	ARO:3004361	284	277	sul4 is a dihydropteroate synthase gene and mobile sulfonamide resistance gene shown to confer resistance when expressed in E. coli.
234	Scaffold_25_gene_5149	sul4	sulfonamide resistant sul	sulfonamide antibiotic	antibiotic target replacement	39.85	3.33244e-64	ARO:3004361	283	271	sul4 is a dihydropteroate synthase gene and mobile sulfonamide resistance gene shown to confer resistance when expressed in E. coli.
235	Scaffold_13_gene_3400	TxR	ATP-binding cassette (ABC) antibiotic efflux pump	tetracycline antibiotic	antibiotic efflux	44.75	4.33102e-73	ARO:3005008	352	257	TxR is a putative transcription regulator that plays a role in conferring tetracycline resistance. It is required for proper functioning of Tet35.
236	Scaffold_17_gene_4026	TxR	ATP-binding cassette (ABC) antibiotic efflux pump	tetracycline antibiotic	antibiotic efflux	41.56	4.68924e-67	ARO:3005008	593	320	TxR is a putative transcription regulator that plays a role in conferring tetracycline resistance. It is required for proper functioning of Tet35.
237	Scaffold_36_gene_6116	TxR	ATP-binding cassette (ABC) antibiotic efflux pump	tetracycline antibiotic	antibiotic efflux	40.92	5.15933e-69	ARO:3005008	693	303	TxR is a putative transcription regulator that plays a role in conferring tetracycline resistance. It is required for proper functioning of Tet35.
238	Scaffold_30_gene_5592	TxR	ATP-binding cassette (ABC) antibiotic efflux pump	tetracycline antibiotic	antibiotic efflux	40.65	3.86109e-65	ARO:3005008	529	310	TxR is a putative transcription regulator that plays a role in conferring tetracycline resistance. It is required for proper functioning of Tet35.
239	Scaffold_36_gene_6138	TxR	ATP-binding cassette (ABC) antibiotic efflux pump	tetracycline antibiotic	antibiotic efflux	40.19	2.07231e-70	ARO:3005008	505	316	TxR is a putative transcription regulator that plays a role in conferring tetracycline resistance. It is required for proper functioning of Tet35.
240	Scaffold_13_gene_3336	TxR	ATP-binding cassette (ABC) antibiotic efflux pump	tetracycline antibiotic	antibiotic efflux	40.07	1.99435e-76	ARO:3005008	445	302	TxR is a putative transcription regulator that plays a role in conferring tetracycline resistance. It is required for proper functioning of Tet35.
241	Scaffold_14_gene_3582	TxR	ATP-binding cassette (ABC) antibiotic efflux pump	tetracycline antibiotic	antibiotic efflux	39.44	1.89833e-38	ARO:3005008	533	213	TxR is a putative transcription regulator that plays a role in conferring tetracycline resistance. It is required for proper functioning of Tet35.
242	Scaffold_63_gene_7533	TxR	ATP-binding cassette (ABC) antibiotic efflux pump	tetracycline antibiotic	antibiotic efflux	39.12	1.48678e-73	ARO:3005008	442	317	TxR is a putative transcription regulator that plays a role in conferring tetracycline resistance. It is required for proper functioning of Tet35.
243	Scaffold_28_gene_5409	TxR	ATP-binding cassette (ABC) antibiotic efflux pump	tetracycline antibiotic	antibiotic efflux	37.91	1.32031e-59	ARO:3005008	448	306	TxR is a putative transcription regulator that plays a role in conferring tetracycline resistance. It is required for proper functioning of Tet35.
244	Scaffold_1_gene_52	TxR	ATP-binding cassette (ABC) antibiotic efflux pump	tetracycline antibiotic	antibiotic efflux	36.71	6.30995e-58	ARO:3005008	684	316	TxR is a putative transcription regulator that plays a role in conferring tetracycline resistance. It is required for proper functioning of Tet35.
245	Scaffold_48_gene_6991	TxR	ATP-binding cassette (ABC) antibiotic efflux pump	tetracycline antibiotic	antibiotic efflux	36.04	1.39561e-62	ARO:3005008	470	333	TxR is a putative transcription regulator that plays a role in conferring tetracycline resistance. It is required for proper functioning of Tet35.
246	Scaffold_20_gene_4442	TxR	ATP-binding cassette (ABC) antibiotic efflux pump	tetracycline antibiotic	antibiotic efflux	32.7	1.96643e-53	ARO:3005008	326	318	TxR is a putative transcription regulator that plays a role in conferring tetracycline resistance. It is required for proper functioning of Tet35.
247	Scaffold_20_gene_4462	TxR	ATP-binding cassette (ABC) antibiotic efflux pump	tetracycline antibiotic	antibiotic efflux	32.38	8.70218e-50	ARO:3005008	514	315	TxR is a putative transcription regulator that plays a role in conferring tetracycline resistance. It is required for proper functioning of Tet35.
248	Scaffold_3_gene_805	emrK	major facilitator superfamily (MFS) antibiotic efflux pump	tetracycline antibiotic	antibiotic efflux	99.72	0	ARO:3000206	388	351	emrK is a membrane fusion protein that is a homolog of EmrA. Together with the inner membrane transporter EmrY and the outer membrane channel TolC, it mediates multidrug efflux.
249	Scaffold_3_gene_806	emrY	major facilitator superfamily (MFS) antibiotic efflux pump	tetracycline antibiotic	antibiotic efflux	99.8	0	ARO:3000254	513	512	emrY is a multidrug transport that moves substrates across the inner membrane of the Gram-negative E. coli. It is a homolog of emrB.
250	Scaffold_48_gene_6987	otr(A)S.rim	tetracycline-resistant ribosomal protection protein	tetracycline antibiotic	antibiotic target protection	41.55	8.84024e-30	ARO:3002891	608	142	Streptomyces rimosus otr(A) is an oxytetracycline resistance ribosomal protection protein found in Streptomyces rimosus.
251	Scaffold_15_gene_3697	tcr3	major facilitator superfamily (MFS) antibiotic efflux pump	tetracycline antibiotic	antibiotic efflux	34.27	1.66037e-74	ARO:3002893	523	499	tcr3 is a tetracycline efflux pump that confers self-resistance to Kitasatospora aureofaciens.
252	Scaffold_4_gene_1327	tet(32)	tetracycline-resistant ribosomal protection protein	tetracycline antibiotic	antibiotic target protection	32	1.76108e-13	ARO:3000196	828	150	Tet(32) is a tetracycline resistance gene similar to Tet(O), and binds to the ribosome to confer tetracycline resistance as a ribosomal protection protein.
253	Scaffold_33_gene_5920	tet(41)	major facilitator superfamily (MFS) antibiotic efflux pump	tetracycline antibiotic	antibiotic efflux	34.62	1.5586e-11	ARO:3000569	393	130	Tet41 is a tetracycline efflux pump found in Serratia, a Gram-negative bacterium. It is related to Acinetobacter Tet(39).
254	Scaffold_66_gene_7628	tet(55)	tetracycline inactivation enzyme	tetracycline antibiotic	antibiotic inactivation	42.82	1.56569e-96	ARO:3004591	399	355	A tetracycline inactivating enzyme. A flavoenzyme capable of degrading tetracycline antibiotics.
255	Scaffold_41_gene_6532	tet(A)	major facilitator superfamily (MFS) antibiotic efflux pump	tetracycline antibiotic	antibiotic efflux	98.48	0	ARO:3000165	400	395	TetA is a tetracycline efflux pump found in many species of Gram-negative bacteria.
256	Scaffold_101_gene_8087	tet(S)	tetracycline-resistant ribosomal protection protein	tetracycline antibiotic	antibiotic target protection	34.65	2.98877e-15	ARO:3000192	112	101	Tet(S) is a ribosomal protection protein found in Gram-positive and Gram-negative strains. It is similar to tet(M) and tet(O).
257	Scaffold_14_gene_3666	tet(S)	tetracycline-resistant ribosomal protection protein	tetracycline antibiotic	antibiotic target protection	34.65	2.98877e-15	ARO:3000192	112	101	Tet(S) is a ribosomal protection protein found in Gram-positive and Gram-negative strains. It is similar to tet(M) and tet(O).
258	Scaffold_21_gene_4649	tet(W/32/O)	tetracycline-resistant ribosomal protection protein	tetracycline antibiotic	antibiotic target protection	38.51	3.25375e-20	ARO:3007124	396	148	Tet(W/32/O) is a mosaic tetracycline resistance gene and ribosomal protection protein.
259	Scaffold_31_gene_5760	tetA(58)	major facilitator superfamily (MFS) antibiotic efflux pump	tetracycline antibiotic	antibiotic efflux	36.72	7.05452e-53	ARO:3003980	579	463	TetA(58) is a Tetracycline efflux pump described in Paenibacillus sp. LC231, a strain of Paenibacillus isolated from Lechuguilla Cave, NM, USA. Described by Pawlowski et al. 2016.
260	Scaffold_21_gene_4681	tetA(58)	major facilitator superfamily (MFS) antibiotic efflux pump	tetracycline antibiotic	antibiotic efflux	35.51	1.01246e-31	ARO:3003980	291	214	TetA(58) is a Tetracycline efflux pump described in Paenibacillus sp. LC231, a strain of Paenibacillus isolated from Lechuguilla Cave, NM, USA. Described by Pawlowski et al. 2016.
261	Scaffold_25_gene_5125	tetA(58)	major facilitator superfamily (MFS) antibiotic efflux pump	tetracycline antibiotic	antibiotic efflux	34.7	1.02136e-31	ARO:3003980	242	219	TetA(58) is a Tetracycline efflux pump described in Paenibacillus sp. LC231, a strain of Paenibacillus isolated from Lechuguilla Cave, NM, USA. Described by Pawlowski et al. 2016.
262	Scaffold_11_gene_3026	tetA(58)	major facilitator superfamily (MFS) antibiotic efflux pump	tetracycline antibiotic	antibiotic efflux	34.25	8.13114e-42	ARO:3003980	267	219	TetA(58) is a Tetracycline efflux pump described in Paenibacillus sp. LC231, a strain of Paenibacillus isolated from Lechuguilla Cave, NM, USA. Described by Pawlowski et al. 2016.
263	Scaffold_34_gene_5994	tetA(58)	major facilitator superfamily (MFS) antibiotic efflux pump	tetracycline antibiotic	antibiotic efflux	33.86	1.06807e-49	ARO:3003980	306	319	TetA(58) is a Tetracycline efflux pump described in Paenibacillus sp. LC231, a strain of Paenibacillus isolated from Lechuguilla Cave, NM, USA. Described by Pawlowski et al. 2016.
264	Scaffold_12_gene_3236	tetA(58)	major facilitator superfamily (MFS) antibiotic efflux pump	tetracycline antibiotic	antibiotic efflux	33.44	3.11302e-51	ARO:3003980	311	311	TetA(58) is a Tetracycline efflux pump described in Paenibacillus sp. LC231, a strain of Paenibacillus isolated from Lechuguilla Cave, NM, USA. Described by Pawlowski et al. 2016.
265	Scaffold_6_gene_1943	tetA(60)	ATP-binding cassette (ABC) antibiotic efflux pump	tetracycline antibiotic	antibiotic efflux	42.15	4.29318e-163	ARO:3004035	581	567	tetA(60) is a subunit of tetAB(60), an ABC transporter that confers resistance to tetracycline and tigercycline identified by screening a human saliva metagenomic library in Escherichia coli, which is required for resistance.
266	Scaffold_51_gene_7097	tetA(60)	ATP-binding cassette (ABC) antibiotic efflux pump	tetracycline antibiotic	antibiotic efflux	36.19	1.11379e-123	ARO:3004035	585	572	tetA(60) is a subunit of tetAB(60), an ABC transporter that confers resistance to tetracycline and tigercycline identified by screening a human saliva metagenomic library in Escherichia coli, which is required for resistance.
267	Scaffold_8_gene_2364	tetA(60)	ATP-binding cassette (ABC) antibiotic efflux pump	tetracycline antibiotic	antibiotic efflux	35.15	1.05369e-117	ARO:3004035	591	569	tetA(60) is a subunit of tetAB(60), an ABC transporter that confers resistance to tetracycline and tigercycline identified by screening a human saliva metagenomic library in Escherichia coli, which is required for resistance.
268	Scaffold_2_gene_582	tetA(P)	major facilitator superfamily (MFS) antibiotic efflux pump	tetracycline antibiotic	antibiotic efflux	36.1	2.32125e-74	ARO:3000180	399	374	TetA(P) is a inner membrane tetracycline efflux protein found on the same operon as the ribosomal protection protein TetB(P). It is found in Clostridium, a Gram-positive bacterium.
269	Scaffold_6_gene_1942	tetB(60)	ATP-binding cassette (ABC) antibiotic efflux pump	tetracycline antibiotic	antibiotic efflux	45.86	1.06377e-178	ARO:3004036	586	580	tetB(60) is a subunit of tetAB(60), an ABC transporter that confers resistance to tetracycline and tigercycline identified by screening a human saliva metagenomic library in Escherichia coli, which is required for resistance.
270	Scaffold_51_gene_7096	tetB(60)	ATP-binding cassette (ABC) antibiotic efflux pump	tetracycline antibiotic	antibiotic efflux	39.66	3.49708e-147	ARO:3004036	593	580	tetB(60) is a subunit of tetAB(60), an ABC transporter that confers resistance to tetracycline and tigercycline identified by screening a human saliva metagenomic library in Escherichia coli, which is required for resistance.
271	Scaffold_4_gene_1164	tetB(60)	ATP-binding cassette (ABC) antibiotic efflux pump	tetracycline antibiotic	antibiotic efflux	34.58	1.18249e-102	ARO:3004036	603	587	tetB(60) is a subunit of tetAB(60), an ABC transporter that confers resistance to tetracycline and tigercycline identified by screening a human saliva metagenomic library in Escherichia coli, which is required for resistance.
272	Scaffold_8_gene_2365	tetB(60)	ATP-binding cassette (ABC) antibiotic efflux pump	tetracycline antibiotic	antibiotic efflux	32.64	8.11707e-101	ARO:3004036	594	579	tetB(60) is a subunit of tetAB(60), an ABC transporter that confers resistance to tetracycline and tigercycline identified by screening a human saliva metagenomic library in Escherichia coli, which is required for resistance.
273	Scaffold_13_gene_3321	tetB(P)	tetracycline-resistant ribosomal protection protein	tetracycline antibiotic	antibiotic target protection	37.09	1.61037e-25	ARO:3000195	600	151	TetB(P) is a tetracycline ribosomal protection protein found on the same operon as tetA(P), a tetracycline efflux protein.
274	Scaffold_18_gene_4231	sdiA	resistance-nodulation-cell division (RND) antibiotic efflux pump	tetracycline antibiotic, cephalosporin, phenicol antibiotic, penam, glycylcycline, disinfecting agents and antiseptics, rifamycin antibiotic, fluoroquinolone antibiotic	antibiotic efflux	71.67	1.07608e-133	ARO:3000826	241	240	SdiA is a cell division regulator that is also a positive regulator of AcrAB only when it's expressed from a plasmid. When the sdiA gene is on the chromosome, it has no effect on expression of acrAB.
275	Scaffold_8_gene_2319	YajC	resistance-nodulation-cell division (RND) antibiotic efflux pump	tetracycline antibiotic, disinfecting agents and antiseptics, glycylcycline, rifamycin antibiotic, cephalosporin, penam, phenicol antibiotic, fluoroquinolone antibiotic, glycopeptide antibiotic, oxazolidinone antibiotic	antibiotic efflux	50	9.91186e-27	ARO:3005040	111	86	YajC interacts with the AcrAB-TolC efflux pump in a way that in uncharacterized but is shown to grant increased fitness in the presence of linezolid, rifampicin, and vancomycin.
276	Scaffold_1_gene_222	YajC	resistance-nodulation-cell division (RND) antibiotic efflux pump	tetracycline antibiotic, disinfecting agents and antiseptics, glycylcycline, rifamycin antibiotic, cephalosporin, penam, phenicol antibiotic, fluoroquinolone antibiotic, glycopeptide antibiotic, oxazolidinone antibiotic	antibiotic efflux	40	2.81494e-12	ARO:3005040	91	70	YajC interacts with the AcrAB-TolC efflux pump in a way that in uncharacterized but is shown to grant increased fitness in the presence of linezolid, rifampicin, and vancomycin.
277	Scaffold_5_gene_1609	Paer_soxR	major facilitator superfamily (MFS) antibiotic efflux pump, ATP-binding cassette (ABC) antibiotic efflux pump, resistance-nodulation-cell division (RND) antibiotic efflux pump	tetracycline antibiotic, disinfecting agents and antiseptics, rifamycin antibiotic, fluoroquinolone antibiotic, cephalosporin, phenicol antibiotic, glycylcycline, penam	antibiotic efflux, antibiotic target alteration	62.41	6.06788e-63	ARO:3004107	155	141	SoxR is a redox-sensitive transcriptional activator that induces expression of a small regulon that includes the RND efflux pump-encoding operon mexGHI-opmD. SoxR was shown to be activated by pyocyanin.
278	Scaffold_32_gene_5846	adeL	resistance-nodulation-cell division (RND) antibiotic efflux pump	tetracycline antibiotic, fluoroquinolone antibiotic	antibiotic efflux	37.76	8.28384e-66	ARO:3000620	324	286	AdeL is a regulator of AdeFGH in Acinetobacter baumannii. AdeL mutations are associated with AdeFGH overexpression and multidrug resistance.
279	Scaffold_60_gene_7434	adeL	resistance-nodulation-cell division (RND) antibiotic efflux pump	tetracycline antibiotic, fluoroquinolone antibiotic	antibiotic efflux	35.37	3.99126e-51	ARO:3000620	305	294	AdeL is a regulator of AdeFGH in Acinetobacter baumannii. AdeL mutations are associated with AdeFGH overexpression and multidrug resistance.
280	Scaffold_25_gene_5089	adeL	resistance-nodulation-cell division (RND) antibiotic efflux pump	tetracycline antibiotic, fluoroquinolone antibiotic	antibiotic efflux	33.45	2.62281e-43	ARO:3000620	310	293	AdeL is a regulator of AdeFGH in Acinetobacter baumannii. AdeL mutations are associated with AdeFGH overexpression and multidrug resistance.
281	Scaffold_13_gene_3478	adeL	resistance-nodulation-cell division (RND) antibiotic efflux pump	tetracycline antibiotic, fluoroquinolone antibiotic	antibiotic efflux	32.75	5.14337e-16	ARO:3000620	309	171	AdeL is a regulator of AdeFGH in Acinetobacter baumannii. AdeL mutations are associated with AdeFGH overexpression and multidrug resistance.
282	Scaffold_43_gene_6678	adeL	resistance-nodulation-cell division (RND) antibiotic efflux pump	tetracycline antibiotic, fluoroquinolone antibiotic	antibiotic efflux	32.07	8.24141e-40	ARO:3000620	308	290	AdeL is a regulator of AdeFGH in Acinetobacter baumannii. AdeL mutations are associated with AdeFGH overexpression and multidrug resistance.
283	Scaffold_8_gene_2377	acrB	resistance-nodulation-cell division (RND) antibiotic efflux pump	tetracycline antibiotic, glycylcycline, rifamycin antibiotic, penam, cephalosporin, disinfecting agents and antiseptics, phenicol antibiotic, fluoroquinolone antibiotic	antibiotic efflux	100	0	ARO:3000216	1050	1049	Protein subunit of AcrA-AcrB-TolC multidrug efflux complex. AcrB functions as a herterotrimer which forms the inner membrane component and is primarily responsible for substrate recognition and energy transduction by acting as a drug/proton antiporter.
284	Scaffold_8_gene_2339	hp1181	major facilitator superfamily (MFS) antibiotic efflux pump	tetracycline antibiotic, nitroimidazole antibiotic, fluoroquinolone antibiotic	antibiotic efflux	33.91	5.41862e-39	ARO:3003964	455	348	hp1181 is a translocase that is part of the MFS efflux pump family. It is found in H. pylori and has role in the active efflux of antibiotics.
285	Scaffold_25_gene_5070	AcrS	resistance-nodulation-cell division (RND) antibiotic efflux pump	tetracycline antibiotic, penam, phenicol antibiotic, cephalosporin, fluoroquinolone antibiotic, glycylcycline, cephamycin, disinfecting agents and antiseptics, rifamycin antibiotic	antibiotic efflux	99.55	5.7563e-167	ARO:3000656	221	220	AcrS is a repressor of the AcrAB efflux complex and is associated with the expression of AcrEF. AcrS is believed to regulate a switch between AcrAB and AcrEF efflux.
286	Scaffold_8_gene_2379	AcrS	resistance-nodulation-cell division (RND) antibiotic efflux pump	tetracycline antibiotic, penam, phenicol antibiotic, cephalosporin, fluoroquinolone antibiotic, glycylcycline, cephamycin, disinfecting agents and antiseptics, rifamycin antibiotic	antibiotic efflux	38.24	2.22609e-40	ARO:3000656	216	204	AcrS is a repressor of the AcrAB efflux complex and is associated with the expression of AcrEF. AcrS is believed to regulate a switch between AcrAB and AcrEF efflux.
287	Scaffold_9_gene_2531	ParS	resistance-nodulation-cell division (RND) antibiotic efflux pump, Outer Membrane Porin (Opr)	tetracycline antibiotic, phenicol antibiotic, fluoroquinolone antibiotic, macrolide antibiotic, cephalosporin, aminoglycoside antibiotic, monobactam, carbapenem, cephamycin, disinfecting agents and antiseptics, penam, penem	reduced permeability to antibiotic, antibiotic efflux	40.18	4.89143e-67	ARO:3005067	434	331	ParS is the sensor component of the two-component ParRS system. Alongside its counterpart ParR, it confers resistance to polycationic antibiotics though regulation of efflux pumps and porins.
288	Scaffold_45_gene_6769	marA	resistance-nodulation-cell division (RND) antibiotic efflux pump, General Bacterial Porin with reduced permeability to beta-lactams	tetracycline antibiotic, phenicol antibiotic, glycylcycline, cephalosporin, penam, rifamycin antibiotic, cephamycin, disinfecting agents and antiseptics, monobactam, penem, carbapenem, fluoroquinolone antibiotic	reduced permeability to antibiotic, antibiotic efflux	100	6.88685e-95	ARO:3000263	128	127	In the presence of antibiotic stress, E. coli overexpresses the global activator protein MarA, which besides inducing MDR efflux pump AcrAB, also down- regulates synthesis of the porin OmpF.
289	Scaffold_29_gene_5571	marA	resistance-nodulation-cell division (RND) antibiotic efflux pump, General Bacterial Porin with reduced permeability to beta-lactams	tetracycline antibiotic, phenicol antibiotic, glycylcycline, cephalosporin, penam, rifamycin antibiotic, cephamycin, disinfecting agents and antiseptics, monobactam, penem, carbapenem, fluoroquinolone antibiotic	reduced permeability to antibiotic, antibiotic efflux	50.5	2.29e-31	ARO:3000263	290	101	In the presence of antibiotic stress, E. coli overexpresses the global activator protein MarA, which besides inducing MDR efflux pump AcrAB, also down- regulates synthesis of the porin OmpF.
290	Scaffold_4_gene_1400	marA	resistance-nodulation-cell division (RND) antibiotic efflux pump, General Bacterial Porin with reduced permeability to beta-lactams	tetracycline antibiotic, phenicol antibiotic, glycylcycline, cephalosporin, penam, rifamycin antibiotic, cephamycin, disinfecting agents and antiseptics, monobactam, penem, carbapenem, fluoroquinolone antibiotic	reduced permeability to antibiotic, antibiotic efflux	42.55	2.03379e-22	ARO:3000263	293	94	In the presence of antibiotic stress, E. coli overexpresses the global activator protein MarA, which besides inducing MDR efflux pump AcrAB, also down- regulates synthesis of the porin OmpF.
291	Scaffold_8_gene_2378	Ecol_acrA	resistance-nodulation-cell division (RND) antibiotic efflux pump	tetracycline antibiotic, phenicol antibiotic, rifamycin antibiotic, disinfecting agents and antiseptics, glycylcycline, cephalosporin, penam, fluoroquinolone antibiotic	antibiotic efflux	100	0	ARO:3004043	398	397	AcrA is a subunit of the AcrAB-TolC multidrug efflux system that in E. coli.
292	Scaffold_5_gene_1610	ramA	General Bacterial Porin with reduced permeability to beta-lactams, resistance-nodulation-cell division (RND) antibiotic efflux pump	tetracycline antibiotic, rifamycin antibiotic, phenicol antibiotic, carbapenem, penem, penam, cephalosporin, cephamycin, glycylcycline, disinfecting agents and antiseptics, monobactam, fluoroquinolone antibiotic	reduced permeability to antibiotic, antibiotic efflux	47	9.32677e-33	ARO:3000823	108	100	RamA (resistance antibiotic multiple) is a positive regulator of AcrAB-TolC and leads to high level multidrug resistance in Klebsiella pneumoniae, Salmonella enterica, and Enterobacter aerugenes, increasing the expression of both the mar operon as well as AcrAB. RamA also decreases OmpF expression.
293	Scaffold_30_gene_5631	ramA	General Bacterial Porin with reduced permeability to beta-lactams, resistance-nodulation-cell division (RND) antibiotic efflux pump	tetracycline antibiotic, rifamycin antibiotic, phenicol antibiotic, carbapenem, penem, penam, cephalosporin, cephamycin, glycylcycline, disinfecting agents and antiseptics, monobactam, fluoroquinolone antibiotic	reduced permeability to antibiotic, antibiotic efflux	40.19	3.56055e-21	ARO:3000823	286	107	RamA (resistance antibiotic multiple) is a positive regulator of AcrAB-TolC and leads to high level multidrug resistance in Klebsiella pneumoniae, Salmonella enterica, and Enterobacter aerugenes, increasing the expression of both the mar operon as well as AcrAB. RamA also decreases OmpF expression.
294	Scaffold_20_gene_4494	ramA	General Bacterial Porin with reduced permeability to beta-lactams, resistance-nodulation-cell division (RND) antibiotic efflux pump	tetracycline antibiotic, rifamycin antibiotic, phenicol antibiotic, carbapenem, penem, penam, cephalosporin, cephamycin, glycylcycline, disinfecting agents and antiseptics, monobactam, fluoroquinolone antibiotic	reduced permeability to antibiotic, antibiotic efflux	36	4.15003e-11	ARO:3000823	302	100	RamA (resistance antibiotic multiple) is a positive regulator of AcrAB-TolC and leads to high level multidrug resistance in Klebsiella pneumoniae, Salmonella enterica, and Enterobacter aerugenes, increasing the expression of both the mar operon as well as AcrAB. RamA also decreases OmpF expression.
